# Supplementary material for: How does the level of enterprise digitalization affect value creation and realization? Testing of the dual path of "based on breakthrough" and "tending to compliance"
Source: PLoS One. 2024 Jun 6;19(6):e0305078. doi: 10.1371/journal.pone.0305078 (PMC11156328; doi:10.1371/journal.pone.0305078)
Supplement: S1 Data — (XLSX) [file pone.0305078.s001.xlsx]

## Sheet: sheet
stock	Year	Tobin'Q	lev	Size	growth	Age	State	Dual	Ind	ROE	EPS3	EPS1	EPS2	Szfix	IC
000007	2016	10.8245	0.15	20.1758	0.070786	24	0	0	K70	0.201385	17.1389	16.23	0.0647	2.63906	4.2806
000008	2015	8.09739	0.1898	22.0012	1.58924	23	0	0	C37	0.108321	19.2009	7.24	12.7967	2.19722	6.4657
000008	2016	3.4422	0.2466	22.8265	1.28249	24	1	0	C37	0.116852	19.6701	7.29	8.9433	2.48491	6.812
000008	2017	2.63634	0.3269	23.0915	0.303401	25	1	0	C37	0.13318	19.7507	8.82	8.224	3.21888	6.7722
000008	2018	1.33999	0.2925	23.0714	-0.019849	26	1	0	C37	0.04686	20.1256	9.47	7.3135	3.97029	6.3678
000008	2019	1.20904	0.371	23.2119	0.150786	27	1	0	C37	0.061065	20.28	8.39	5.5356	3.55535	7.2275
000009	2015	2.21678	0.6382	23.6199	0.230107	24	0	1	S90	0.160746	20.3483	3.3	0.0842	1.60944	7.4788
000009	2016	1.65359	0.6238	23.797	0.193718	25	0	1	S90	0.057118	20.5659	3.46	0.1022	2.3979	3.4301
000009	2017	1.20634	0.6331	24.0231	0.253737	26	0	1	S90	0.035756	20.8167	3.91	0.1232	2.07944	3.257
000009	2018	0.960239	0.6499	24.1194	0.101084	27	0	1	S90	0.065214	21.0074	3.21	0.1232	2.07944	4.2556
000009	2019	1.17404	0.6456	24.1314	0.012061	28	1	1	S90	0.067289	21.1067	3.42	0.1232	2.07944	7.2425
000011	2021	1.13493	0.6893	23.403	0.194517	29	1	0	K70	0.237424	20.4246	0.05	0	1.09861	6.8638
000012	2015	1.92358	0.5117	23.4742	0.035746	23	0	0	C30	0.067211	20.598	3.23	0.5576	0.693147	6.5824
000012	2016	1.63681	0.5259	23.5651	0.106989	24	0	1	C30	0.101942	20.9047	3.81	0	1.60944	6.8303
000012	2017	1.42664	0.5506	23.6955	0.139279	25	0	0	C30	0.098012	20.9097	3.38	0.4243	1.60944	5.5287
000012	2018	1.00701	0.5056	23.6737	-0.021539	26	0	0	C30	0.051808	20.9982	3.6	0.6029	1.38629	5.3849
000012	2019	1.14301	0.458	23.6248	-0.047765	27	0	0	C30	0.058029	20.9983	4.21	0.3327	1.60944	5.7328
000012	2021	1.53311	0.4049	23.716	0.114995	29	0	0	C30	0.138887	21.2171	4.04	0.1528	2.19722	7.5795
000016	2016	1.34468	0.8075	23.5707	0.210012	24	1	1	C39	0.028832	21.2239	0.94	0	3.04452	7.4043
000016	2017	1.15252	0.652	23.8828	0.366269	25	1	0	C39	0.351265	21.1428	1.06	0.0011	3.09104	8.0519
000016	2018	0.918139	0.7135	24.2193	0.40012	26	1	0	C39	0.075766	21.2298	0.86	0.0011	3.85015	7.6666
000016	2019	0.972553	0.7669	24.4748	0.291098	27	1	0	C39	0.034569	21.316	0.91	0.0011	3.43399	6.7486
000016	2021	1.0457	0.7442	24.409	-0.168637	29	1	0	C39	0.077116	21.3925	1.29	0.0011	3.49651	7.3632
000017	2016	10.8245	0.6805	20.1758	0.179188	24	0	1	C37	0.253754	17.1389	0.46	0.0011	0	6.0172
000018	2015	5.57167	0.6813	22.1139	0.641407	23	0	1	E50	0.338982	19.0865	3.32	34.2665	0.693147	7.0846
000018	2016	2.81678	0.7708	22.801	0.987866	24	0	1	E50	0.303497	19.6597	2.98	34.327	0	6.2763
000019	2016	5.92023	0.1093	20.8875	0.111353	24	1	0	F51	0.089837	18.1277	2.84	0.0676	2.70805	6.3633
000019	2018	1.5715	0.3295	22.5903	0.094387	26	1	0	F51	0.077218	19.4026	0.1	0.0257	3.3673	7.1845
000019	2019	1.32836	0.3176	22.6365	0.047321	27	1	0	F51	0.08582	19.3314	0.35	0.0088	3.3673	6.8453
000019	2021	1.40645	0.3876	22.7605	0.049284	29	1	0	F51	0.091931	19.5199	0.84	0	3.49651	6.8381
000020	2021	3.36948	0.4796	20.3076	0.051218	29	0	1	C39	0.021191	18.1187	1.41	0.9994	0.693147	5.9771
000021	2015	1.87447	0.6369	23.3861	-0.007813	21	1	0	C39	0.0352	21.1822	1.09	0.131	0.693147	6.7483
000021	2016	1.73196	0.5479	23.1843	-0.168637	22	1	0	C39	0.042605	21.389	1.11	0.1305	1.09861	6.0002
000021	2017	1.50523	0.6428	23.5326	0.416656	23	1	0	C39	0.102243	21.4813	1.12	0.1683	2.48491	6.986
000021	2018	1.10564	0.5768	23.4957	-0.036306	24	1	0	C39	0.089045	21.4064	1.24	0.1642	3.21888	6.6711
000021	2019	1.58622	0.6151	23.6385	0.153564	25	1	0	C39	0.063705	21.4885	1.57	0.1642	2.30259	6.465
000021	2021	1.4897	0.5758	24.0209	0.25026	27	1	0	C39	0.085616	21.6194	1.88	0.0478	3.21888	6.3173
000022	2016	1.79067	0.1486	22.6134	-0.042422	23	1	0	G55	0.123289	19.6781	1.48	0.063	0.693147	7.014
000026	2015	1.80966	0.4577	22.1694	0.160996	22	1	0	F52	0.061962	20.0269	1.19	0.0169	1.60944	7.0255
000026	2016	1.76223	0.407	22.1108	-0.056932	23	1	0	F52	0.047191	20.018	1.39	0.0151	2.19722	6.0163
000026	2017	1.57312	0.3106	21.9986	-0.106147	24	1	0	F52	0.058897	20.0634	1.48	0.1156	2.83321	7.0665
000026	2018	1.10419	0.286	22.0041	0.00556	25	1	0	F52	0.072978	20.1844	1.39	0.1156	2.19722	6.5189
000026	2019	1.48214	0.2942	22.0479	0.04479	26	1	0	F52	0.08265	20.1862	1.22	0.2531	2.19722	7.0614
000026	2021	1.41345	0.267	22.1368	0.02286	28	1	0	F52	0.133441	20.3809	1.1	0.3802	2.07944	6.6333
000027	2015	1.24151	0.5717	24.7849	0.510545	22	1	0	D44	0.091003	20.8891	0.3	0	0.693147	3.2454
000027	2017	0.990965	0.6799	25.0701	0.268948	24	1	0	D44	0.034109	20.9894	0.11	0	0.693147	6.3922
000027	2018	0.921597	0.6769	25.1668	0.101552	25	1	0	D44	0.027444	21.3015	0.88	0	1.38629	6.6794
000027	2019	0.90672	0.6506	25.2888	0.129748	26	1	0	D44	0.059905	21.3461	1	0	0	6.6342
000027	2021	0.915957	0.6229	25.6023	0.152943	28	1	0	D44	0.046141	21.6153	1.18	0	1.09861	6.0415
000028	2016	1.65485	0.5818	23.7826	0.0492	23	1	0	F51	0.152735	21.3081	0.11	0.0007	1.60944	7.6192
000030	2015	1.95883	0.3439	22.8133	0.111986	22	1	0	C36	0.104289	20.3549	2.68	1.2229	0	6.3221
000030	2016	1.56477	0.3635	22.9286	0.122148	23	1	0	C36	0.122135	20.5464	2.14	0.7062	0.693147	6.6476
000030	2017	1.39147	0.3898	23.0616	0.14233	24	1	0	C36	0.135361	20.6937	2.26	0.7062	1.09861	6.7952
000030	2018	0.961021	0.3898	23.1813	0.127145	25	1	0	C36	0.129891	20.7843	2.72	0.4519	1.09861	6.9377
000030	2019	1.08336	0.4231	23.2821	0.106014	26	1	0	C36	0.121144	20.8228	2.12	0.2101	1.60944	7.1599
000030	2021	1.31695	0.4272	23.422	0.027621	28	1	0	C36	0.092734	21.1034	2.96	0.1189	3.52636	6.7031
000031	2021	0.835368	0.7551	26.0833	0.06432	28	1	0	K70	0.015704	21.4551	0.03	0.0003	1.60944	6.2898
000032	2016	3.43368	0.2075	21.3939	-0.080124	23	1	0	E49	0.029925	18.9991	1.65	0.3637	2.30259	5.6455
000032	2017	2.39006	0.186	21.3794	-0.014358	24	1	0	E49	0.008381	18.8966	1.7	0.3633	2.94444	6.0932
000032	2018	1.64303	0.2959	21.4903	-0.018714	25	1	0	E49	0.07009	18.7485	2.01	0.3712	3.46574	7.0249
000032	2019	2.79718	0.292	21.5744	0.087713	26	1	0	E49	0.09941	18.6376	1.67	0.2784	3.52636	6.3753
000032	2021	1.32023	0.7851	24.5104	0.2242	28	1	0	E49	0.132689	22.1398	2.37	4.3685	4.40672	6.7175
000034	2015	10.8245	0.5826	20.1758	-0.029588	21	0	1	F51	0.121163	17.9122	0.57	0.004	0	6.4124
000034	2018	1.19052	0.825854	23.9808	0.070541	24	0	1	F51	0.143255	20.676	0.14	35.615	4.70953	8.10326
000034	2019	1.2926	0.825854	24.105	0.132207	25	0	1	F51	0.170691	20.7051	0.17	33.7892	4.59512	8.10326
000034	2021	1.09865	0.825854	24.3856	0.26927	27	0	1	F51	0.044132	21.0008	0.2	23.7356	4.7362	6.8184
000035	2015	2.74028	0.5794	22.2046	0.344328	21	0	0	N77	0.131428	18.2031	4.13	7.5815	0	7.1382
000035	2016	2.17585	0.6562	22.5148	0.363597	22	0	0	N77	0.10822	18.5162	2.09	7.5821	1.09861	6.5988
000035	2018	1.42382	0.626	22.899	0.083472	24	0	0	N77	0.070093	19.689	2.62	6.9484	2.30259	6.5739
000035	2019	1.08179	0.7526	24.5797	1.58924	25	0	0	N77	0.102621	22.785	0.38	3.721	1.94591	7.74
000035	2021	1.16392	0.5448	23.9219	-0.168637	27	0	0	N77	0.073419	22.8386	0.52	3.721	2.3979	7.0695
000039	2015	1.25327	0.6675	25.3939	0.216311	21	1	0	C33	0.072382	22.5599	1.05	0.0368	1.60944	6.1484
000039	2016	1.0354	0.686	25.5485	0.164003	22	1	0	C33	0.019637	22.5237	1.1	0.0303	1.60944	5.2634
000039	2017	1.19082	0.6689	25.5954	0.048065	23	1	0	C33	0.076686	22.5495	0.95	0.0224	2.30259	6.9718
000039	2018	0.86895	0.6702	25.7914	0.216529	24	1	0	C33	0.085078	22.858	1.11	0.0316	2.77259	6.7591
000039	2019	0.884734	0.6802	25.8714	0.083228	25	1	0	C33	0.046725	22.7796	1.73	0.0316	2.89037	5.3858
000039	2021	1.03052	0.6308	25.7623	0.055474	27	1	0	C33	0.15087	23.208	1.37	0.0315	2.83321	8.10326
000040	2016	1.3164	0.3658	23.5733	1.55403	22	0	1	D44	0.028535	18.9768	0.22	0	0	6.8455
000040	2017	1.25007	0.6001	24.0872	0.671887	23	0	1	D44	0.047945	19.6962	0.5	0	0	6.7918
000040	2018	0.888996	0.5767	24.262	0.190963	24	0	1	D44	0.086216	19.6962	0.69	0	1.94591	7.1141
000042	2021	0.930743	0.8014	24.4475	-0.067629	27	0	0	K70	0.007955	20.0983	0.17	0.1728	0	5.9271
000043	2015	1.14546	0.7948	23.8536	0.140153	21	1	0	K70	0.083775	21.0312	0.18	0.0361	1.94591	6.6557
000043	2016	1.1587	0.7825	23.8021	-0.050165	22	1	0	K70	0.029144	21.1757	0.17	0.0361	1.94591	6.1399
000043	2018	1.00783	0.6309	23.3062	-0.168637	24	1	0	K70	0.173765	21.2291	0.22	0.0208	2.77259	6.3342
000045	2015	2.5606	0.2677	21.8116	0.02942	21	1	1	C39	0.00415198	18.6678	2.25	0.0184	0	7.019
000045	2017	1.29314	0.1603	22.1573	0.018487	23	1	0	C39	0.021158	18.71	2.65	0.1631	0	6.9208
000045	2021	1.10071	0.2789	22.4274	0.106066	27	1	0	C39	0.019106	19.3378	4.51	0.019	0	6.7379
000048	2015	7.91551	0.5866	21.3864	-0.02125	21	0	0	C13	0.298186	18.9365	0.98	1.8345	2.30259	3.24281
000048	2021	1.4381	0.825854	23.4201	0.497671	27	0	0	C13	0.149274	19.5775	1.07	0	0.693147	6.4531
000049	2015	4.07295	0.648	21.9478	-0.168637	20	1	0	C38	0.291166	20.157	1.68	0	2.07944	7.3817
000049	2016	2.38567	0.7085	22.3614	0.512323	21	1	0	C38	0.259228	20.2048	2.3	0	2.48491	7.0614
000049	2017	1.82824	0.7618	22.7539	0.48064	22	1	0	C38	0.219447	20.6023	2.79	0	2.56495	7.2971
000049	2018	1.41054	0.7433	22.9005	0.157888	23	1	0	C38	0.257663	20.7521	1.78	0	2.94444	7.8945
000049	2019	1.63625	0.6738	22.8946	-0.00588	24	1	0	C38	0.261354	20.788	1.61	0.0724	3.2581	7.0874
000049	2021	2.30687	0.6818	23.1007	0.18649	26	1	0	C38	0.253994	20.9323	2.09	0.0724	3.46574	6.8237
000050	2015	1.4973	0.3875	23.7973	0.378282	20	1	0	C39	0.050948	21.177	8.39	0.0106	2.63906	7.4345
000050	2017	1.44317	0.5118	24.1128	0.367766	22	1	0	C39	0.05718	21.2729	7.54	0.0073	3.21888	6.9471
000050	2018	0.901517	0.5669	24.8182	0.096544	23	1	0	C39	0.038973	21.9822	6.23	0.0031	3.29584	6.2673
000050	2019	1.1017	0.592	24.9046	0.090178	24	1	0	C39	0.031468	22.085	6.13	0.0031	3.3673	6.5284
000050	2021	0.964284	0.5664	25.1107	0.093458	26	1	0	C39	0.045074	21.9949	6.5	0.0016	3.29584	6.62
000055	2015	2.51238	0.7012	22.2193	0.218807	19	0	1	C33	0.051785	19.4288	4.12	0.1712	0	7.4042
000055	2016	1.89536	0.6608	22.6383	0.520346	20	0	1	C33	0.351265	19.3053	2.7	0.1642	0	6.96
000055	2017	1.37671	0.5752	22.7548	0.123525	21	0	1	C33	0.351265	19.3519	3.83	0.1596	1.09861	7.4134
000055	2018	0.903776	0.5126	23.0897	0.397805	22	0	1	C33	0.351265	19.432	4.54	0.1652	0	7.6416
000055	2019	0.94366	0.5399	23.1542	0.066715	23	0	1	C33	0.066516	19.6168	4.56	0.1699	1.79176	6.1829
000055	2021	0.888636	0.544	23.2297	0.03109	25	0	1	C33	0.041043	19.7913	4.3	0.2858	1.60944	6.2649
000058	2019	1.86129	0.5945	22.5463	-0.131511	23	1	0	L72	0.041596	19.4552	0.19	0.006	0.693147	4.108
000058	2021	1.79673	0.5431	22.4518	-0.03406	25	1	0	L72	0.039104	20.469	0.25	0.0134	0	6.1628
000059	2017	1.08326	0.5911	24.1562	-0.012829	20	1	1	C25	0.163476	20.9444	0.27	0.0003	0.693147	6.5484
000059	2018	0.869617	0.5769	24.2033	0.048196	21	1	0	C25	0.08514	20.9422	0.24	0	0.693147	5.3382
000059	2019	0.849944	0.5182	24.1029	-0.141832	22	1	0	C25	0.075054	20.9764	0.25	0	0	6.846
000059	2021	0.89911	0.5366	24.1926	0.151121	24	1	0	C25	0.064643	20.9644	0.32	0.0025	0	7.118
000060	2015	2.45775	0.5032	23.4885	0.117268	18	1	0	C32	0.036166	21.0513	1.13	0.0687	0	7.0621
000060	2016	1.96969	0.5158	23.5547	0.068393	19	1	0	C32	0.042458	21.0064	1.3	0.0626	0	6.966
000060	2017	1.85732	0.4485	23.6608	0.111953	20	1	1	C32	0.117451	21.134	1.21	0.0531	1.09861	7.3609
000060	2018	1.17528	0.4506	23.694	0.033785	21	1	1	C32	0.086124	21.208	0.95	0.0481	0	6.2278
000060	2019	1.19615	0.4408	23.7349	0.041744	22	1	0	C32	0.078927	21.2535	1.3	0.0301	1.09861	7.4501
000060	2021	1.15063	0.5014	24.0412	0.133718	24	1	0	C32	0.091795	21.3825	0.8	0.0016	1.09861	7.1866
000061	2018	1.08631	0.6531	23.6677	0.008292	21	1	0	L72	0.01542	20.1148	0.31	0.0231	3.98898	6.729
000061	2019	1.13348	0.6495	23.6988	0.031627	22	1	0	L72	0.060454	20.1929	0.33	0.022	3.61092	7.2063
000061	2021	1.1629	0.6383	23.7519	0.06517	24	1	0	L72	0.068028	20.3335	0.25	0.0022	3.55535	6.6022
000062	2016	3.37056	0.4103	22.6581	0.119741	19	0	1	F51	0.113336	19.3189	0.32	2.8641	3.46574	6.9483
000062	2017	2.45572	0.4776	22.871	0.237316	20	0	1	F51	0.106748	19.5074	0.57	2.8641	3.82864	5.7635
000062	2018	1.66704	0.5005	23.0556	0.179845	21	0	1	F51	0.158211	20.0211	0.73	0.1612	3.73767	7.5547
000062	2019	1.80899	0.4968	23.1525	0.101785	22	0	1	F51	0.132132	19.8275	0.68	0.1618	3.71357	6.7764
000062	2021	1.71188	0.5689	23.4812	0.28804	24	0	1	F51	0.161683	20.2287	0.69	0.1729	3.68888	7.4652
000063	2015	1.28108	0.6414	25.5182	0.138208	18	0	0	C39	0.107416	23.3062	12.18	0.243	4.20469	7.7629
000063	2017	1.74371	0.6848	25.6928	0.016389	20	0	0	C39	0.124879	23.3062	11.91	0.0952	3.91202	7.7409
000063	2019	1.79077	0.7312	25.6735	0.091622	22	0	0	C39	0.162918	23.3062	13.83	0.0156	4.00733	6.9985
000063	2021	1.62332	0.6842	25.8518	0.120347	24	0	0	C39	0.141553	23.3062	16.42	0.0133	3.82864	7.7867
000065	2016	1.84305	0.6986	23.2204	0.372547	18	1	0	E48	0.156581	19.6298	1.63	0	0.693147	5.6808
000065	2017	1.45463	0.6402	23.1625	-0.05627	19	1	0	E48	0.139535	19.7293	1.65	0	0	6.7875
000065	2018	1.11364	0.5974	23.1611	-0.00145	20	1	0	E48	0.141482	19.8235	1.3	0	0	6.0668
000065	2019	1.08153	0.6301	23.4142	0.288097	21	1	0	E48	0.146989	19.9341	1.2	0	0	6.5267
000065	2021	0.989824	0.6463	23.6856	0.069819	23	1	0	E48	0.103611	20.079	1.21	0	1.09861	6.741
000066	2016	1.17034	0.7674	24.4334	0.035604	19	1	0	C39	0.023575	22.242	2.15	0.0024	2.89037	5.9262
000066	2017	1.91462	0.5028	23.4447	-0.168637	20	1	0	C39	0.05932	21.0938	6.33	0.0011	2.89037	6.362
000066	2018	1.45412	0.5844	23.496	0.052668	21	1	0	C39	0.14869	21.23	7.49	0.0152	3.61092	6.9682
000066	2019	2.7033	0.6008	23.7992	0.283906	22	1	0	C39	0.145105	21.2987	8.92	0.0132	3.58352	6.8665
000066	2021	1.94293	0.671	24.211	0.188174	24	1	0	C39	0.067874	21.65	7.78	0.0095	2.99573	6.7376
000068	2017	2.42351	0.6103	21.7542	1.13416	20	0	0	M74	0.03448	18.5621	4.61	0.0001	0.693147	6.9555
000068	2019	1.85582	0.7471	22.0547	0.099488	22	1	1	M74	0.007613	18.4425	6.55	0	1.09861	7.1614
000069	2015	1.19554	0.6341	25.4705	0.214922	18	1	0	K70	0.140905	21.444	0.14	0.2298	0.693147	8.0086
000069	2016	1.06091	0.6712	25.7092	0.269626	19	1	0	K70	0.16194	21.5305	0.11	0.1705	1.09861	8.0303
000069	2017	1.01927	0.6989	26.1053	0.485965	20	1	0	K70	0.164069	21.6059	0.07	0.0856	1.09861	8.0626
000070	2016	2.33576	0.6724	22.2849	0.202249	16	1	0	C38	0.09245	19.8033	4.58	0.0317	0	6.9632
000070	2017	1.6887	0.6882	22.4902	0.227975	17	1	0	C38	0.142512	19.9584	4.44	0.0228	1.38629	6.84
000070	2018	1.31151	0.6949	22.7	0.233427	18	1	0	C38	0.149733	20.1397	4.03	0.0316	1.09861	7.2354
000070	2019	1.84036	0.5931	22.6819	-0.017948	19	1	0	C38	0.144398	20.0905	5.39	0.0299	2.19722	6.5757
000078	2015	2.24486	0.825854	23.2698	0.325026	17	0	0	F52	0.264155	19.6477	0.54	1.4337	1.38629	7.5951
000078	2016	1.64855	0.6472	23.5364	0.305526	18	0	0	F52	0.124385	19.6423	0.37	0.6229	0	6.816
000078	2017	1.2963	0.7904	24.1529	0.852441	19	0	0	F52	0.13343	20.0827	0.23	0.6233	1.09861	6.7456
000078	2018	1.01771	0.825854	24.4399	0.332498	20	0	0	F52	0.107147	20.6002	0.19	0.6233	1.94591	6.8697
000078	2019	1.0596	0.8093	24.4409	0.00101	21	0	0	F52	0.068612	20.7139	0.16	1.069	0	6.4869
000078	2021	1.06388	0.8057	24.3504	-0.053289	23	0	0	F52	0.034852	20.7531	0.13	1.0736	1.94591	5.6798
000088	2021	1.12292	0.2685	23.3588	0.064125	24	1	0	G54	0.048267	18.898	0.23	0	1.38629	6.7016
000090	2015	1.50523	0.6256	23.5299	0.501168	16	1	0	E48	0.079311	19.4847	0.23	0.0001	0	7.2312
000090	2016	1.27137	0.6716	23.6829	0.165328	17	1	0	E48	0.07119	19.6016	0.17	0.0001	0	6.6896
000090	2017	1.2108	0.7446	23.9734	0.337057	18	1	0	E48	0.092574	20.2017	0.38	0.0001	1.09861	7.2088
000090	2018	0.933019	0.7247	24.1809	0.230626	19	1	0	E48	0.101181	20.3603	0.31	0.0083	0.693147	6.8018
000090	2019	1.00602	0.7604	24.4199	0.270066	20	1	0	E48	0.134103	20.8176	0.77	0.0091	2.19722	6.8158
000090	2021	0.96894	0.7856	24.8147	0.220932	22	1	0	E48	0.163566	21.3601	1.79	0.0142	1.09861	6.5927
000099	2021	1.26575	0.2516	22.6129	0.200366	21	1	0	G56	0.058205	19.9409	3.02	0.0001	1.60944	6.6601
000151	2016	3.32034	0.5175	21.4502	-0.143619	16	1	0	F51	0.100214	18.7954	4.4	0	0	6.8131
000151	2017	2.23009	0.5408	21.4919	0.042569	17	1	0	F51	0.088945	19.0638	2.99	0.0017	0	6.8176
000151	2018	1.94106	0.5363	21.4923	0.000377	18	1	0	F51	0.083804	19.192	4.66	0	0	6.3646
000151	2019	1.90269	0.6037	21.5956	0.108887	19	1	0	F51	0.008983	18.9386	5	0	0	6.0366
000153	2016	2.15273	0.5371	21.6357	0.067292	16	0	0	C27	0.038872	19.2991	1.74	0	0	6.1159
000153	2017	1.46523	0.559	21.7413	0.111365	17	0	0	C27	0.055071	19.4103	2.45	0.3221	0	6.426
000153	2018	1.11342	0.5705	21.8245	0.086816	18	0	0	C27	0.048329	19.4986	2.92	0	0	7.0141
000153	2019	1.2068	0.6272	21.9929	0.183383	19	0	0	C27	0.06156	19.5278	2.73	0	0	6.9037
000153	2021	1.57169	0.5918	22.0626	0.049536	21	0	0	C27	0.072842	19.6433	2.69	0	0.693147	6.6829
000155	2021	2.80093	0.58	23.5745	0.094344	21	1	0	D44	0.096915	19.6553	0.03	0	2.07944	6.5547
000156	2015	3.97877	0.2696	23.2629	1.28042	15	1	0	R86	0.092904	20.2262	3.41	0	3.3322	7.1186
000156	2016	2.10865	0.2793	23.3647	0.107128	16	1	0	R86	0.062009	20.3961	3.55	0	3.43399	6.8105
000156	2018	1.04889	0.2778	23.4139	0.022248	18	1	0	R86	0.061285	20.5084	3.31	0	4.11087	6.5328
000156	2019	1.25195	0.3002	23.4784	0.06665	19	1	0	R86	0.059638	20.5714	3.11	0	4.15888	7.4197
000156	2021	1.04577	0.4334	23.9659	0.092147	21	1	0	R86	0.065282	21.5149	4.38	0	3.82864	6.6426
000158	2015	2.86816	0.5035	23.1159	0.970384	15	1	0	I65	0.062916	19.8327	0.71	2.3185	3.89182	7.087
000158	2016	1.79265	0.5514	23.273	0.170202	16	1	0	I65	0.062094	19.8828	1.68	2.3174	3.78419	5.4235
000158	2017	1.55603	0.5299	23.2719	-0.00117	17	1	0	I65	0.060399	19.9906	1.81	2.3142	4.35671	7.1109
000158	2018	1.17928	0.5692	23.3725	0.105834	18	1	0	I65	0.030225	19.9762	1.48	2.5869	4.78749	6.5533
000158	2019	1.35193	0.5818	23.3734	0.000967	19	1	0	I65	0.015851	19.9947	2.71	2.0962	5.16479	6.1505
000158	2021	1.29466	0.6282	23.5325	0.114293	21	1	0	I65	0.02125	20.2084	3.14	1.5313	4.60517	6.6748
000159	2018	0.959474	0.2185	21.7312	-0.098031	18	0	1	F51	0.023528	17.6367	1.99	0.0097	0	6.9649
000159	2019	1.19552	0.2246	21.759	0.028107	19	0	1	F51	0.012049	17.6125	3.99	0.0097	0	5.5321
000159	2021	1.2372	0.3863	22.0286	0.376822	21	0	1	F51	0.011346	17.9015	1.61	0.0097	0.693147	5.7008
000301	2018	1.41343	0.4075	23.8083	0.620161	18	0	1	C28	0.086577	20.7563	3.82	0	2.3979	7.1029
000301	2019	1.15897	0.5634	24.2798	0.182624	19	0	1	C28	0.104024	21.0589	3.01	0	2.3979	6.9837
000301	2021	1.4856	0.7772	25.6061	0.584049	21	0	1	C28	0.170809	21.439	2.76	0	1.60944	6.9087
000333	2015	1.65201	0.5651	25.5819	0.071076	2	0	1	C38	0.267772	23.074	3.8	3.5612	2.83321	8.10326
000333	2016	1.66217	0.5957	25.8626	0.324109	3	0	1	C38	0.253774	23.1788	3.8	2.1833	2.48491	4.2901
000333	2017	2.13158	0.6658	26.2371	0.454313	4	0	1	C38	0.245042	23.3062	3.53	2.1648	3.91202	8.10326
000333	2018	1.5757	0.6494	26.2981	0.062853	5	0	1	C38	0.246898	23.3062	3.78	2.1566	3.98898	6.6958
000333	2019	1.98894	0.644	26.3596	0.145067	6	0	1	C38	0.252834	23.3062	3.46	2.0224	3.93183	7.3834
000333	2021	1.98172	0.6525	26.3596	0.076484	8	0	1	C38	0.224003	23.3062	3.52	1.7517	4.61512	8.10326
000338	2015	0.973015	0.6368	25.4671	-0.060383	8	1	1	C36	0.051696	23.3062	4.41	1.5465	0	6.2608
000338	2016	0.971124	0.7283	25.8231	0.41566	9	1	1	C36	0.083152	23.3062	3.81	1.546	0.693147	6.6421
000338	2017	1.05454	0.7028	25.9684	0.15961	10	1	1	C36	0.18242	23.3062	3.73	1.6061	1.79176	7.61
000338	2018	0.996685	0.6967	26.0476	0.082463	11	1	1	C36	0.196026	23.3062	4.08	1.6618	1.38629	7.7759
000338	2019	1.23736	0.7054	26.1906	0.153721	12	1	1	C36	0.180363	23.3062	4.21	1.6757	1.38629	8.10326
000338	2021	1.19187	0.6284	26.3474	0.022072	14	1	1	C36	0.125905	23.3062	4.21	1.3779	2.63906	7.365
000400	2015	2.01864	0.4497	23.248	0.157071	18	1	0	C38	0.122978	20.4677	5.4	0.0244	1.60944	6.7262
000400	2016	1.75175	0.472	23.3836	0.145227	19	1	0	C38	0.130422	20.5701	4.79	0.0185	2.63906	7.0489
000400	2017	1.33805	0.4693	23.4517	0.070477	20	1	0	C38	0.086989	20.6106	4.75	0.0172	2.48491	6.6147
000400	2018	1.04192	0.427	23.4027	-0.047804	21	1	0	C38	0.033222	20.6782	6.19	0.0076	2.56495	5.9965
000400	2019	1.14466	0.425	23.4373	0.035174	22	1	0	C38	0.05807	20.7677	5.28	0.0076	2.70805	7.1914
000400	2021	1.91468	0.4251	23.595	0.051297	24	1	0	C38	0.088566	20.8953	5.14	0.0023	2.99573	6.7031
000401	2018	0.884693	0.6156	24.8503	0.072525	22	1	0	C30	0.117824	21.56	0.15	0.002	0.693147	7.5425
000401	2019	0.902581	0.5252	24.8298	-0.158903	23	1	0	C30	0.16879	21.8095	0.21	0.002	0	7.388
000401	2021	0.931672	0.4401	24.8231	0.023464	25	1	0	C30	0.12686	21.8806	0.27	0.0001	1.09861	4.7177
000404	2015	1.32536	0.5747	22.665	0.055411	19	1	0	C34	0.117136	20.2222	3.45	0.2926	0	7.2585
000404	2016	1.28956	0.5989	22.8154	0.162397	20	1	0	C34	0.127364	20.2344	3.17	0.3714	0	7.1417
000404	2017	1.04161	0.6029	23.0237	0.231497	21	1	0	C34	0.058812	20.3432	3.29	0.3061	0.693147	7.476
000404	2018	0.848618	0.5825	23.0352	0.011599	22	1	0	C34	0.040059	20.4004	3.32	0.2605	2.63906	6.2356
000404	2019	0.852428	0.5842	23.0504	0.015307	23	1	0	C34	0.023599	20.4925	3.31	0.2175	2.3979	7.028
000404	2021	0.884532	0.6063	23.1856	0.072599	25	1	0	C34	0.064126	20.5334	3.44	0.0439	1.94591	7.1157
000407	2018	1.08487	0.5741	22.5838	0.273913	22	0	0	D45	0.066924	18.8091	0.38	0.0093	0.693147	7.2015
000407	2019	1.03397	0.5526	22.5965	0.012803	23	0	0	D45	0.072206	18.8877	0.36	0.0093	0.693147	6.0366
000407	2021	1.12587	0.5707	22.6746	0.042274	25	0	0	D45	0.03678	19.3593	0.59	0.0088	0	6.0933
000411	2017	1.24474	0.7903	22.9297	0.300015	21	1	0	F51	0.106302	19.6078	0.03	0.0198	3.68888	6.9737
000411	2018	1.05991	0.7683	22.9197	-0.010005	22	1	0	F51	0.112252	19.8669	0.03	0.0205	2.99573	7.3766
000411	2019	1.00539	0.7241	23.1	0.197603	23	1	0	F51	0.133602	20.0388	0.03	0.0139	3.49651	7.439
000411	2021	1.01864	0.7129	23.2284	0.088448	25	1	0	F51	0.117872	20.1386	0.03	0.4554	3.49651	7.3828
000413	2015	1.66567	0.4944	24.0836	0.557674	19	0	0	C39	0.116667	19.9265	2.05	0.019	0	7.1901
000413	2016	1.66485	0.5073	24.5697	0.625992	20	0	0	C39	0.069652	20.0434	2.77	0.0046	0	6.3711
000413	2017	1.30336	0.5264	24.9381	0.345931	21	0	0	C39	0.06871	20.3187	2.22	0.0039	0.693147	6.7469
000413	2018	0.888807	0.5395	25.0079	0.057786	22	0	1	C39	0.069179	20.8621	2.11	0.0039	1.94591	6.711
000418	2015	1.52821	0.5821	23.3855	0.259375	18	0	0	C38	0.1892	20.6112	4.24	0	2.83321	7.3298
000418	2016	1.60849	0.6315	23.6617	0.318149	19	0	0	C38	0.207429	20.7003	4.26	0	2.3979	7.7991
000418	2017	2.35037	0.6149	23.7838	0.129855	20	0	0	C38	0.225127	20.9599	4.25	0.0074	3.17805	7.609
000418	2018	1.67371	0.5863	23.8829	0.104201	21	0	0	C38	0.237214	21.1546	3.1	0.011	3.04452	7.4331
000421	2018	0.920862	0.6975	23.1599	0.047082	22	1	0	D45	0.070058	19.8385	0.07	0	0	6.0969
000421	2019	0.919042	0.7052	23.219	0.060862	23	1	0	D45	0.051855	19.9624	0.1	0	0.693147	6.52
000421	2021	0.912456	0.7129	23.3748	0.28928	25	1	0	D45	0.042338	20.0602	0.23	0	2.07944	6.0842
000422	2015	0.972689	0.7982	24.4116	0.069692	19	1	1	C26	0.00696	20.2833	0.45	0.008	0	5.8966
000423	2015	4.15045	0.1773	22.8761	0.154035	19	1	0	C27	0.249845	19.7523	2.86	0.0317	2.07944	7.1813
000423	2016	3.69821	0.1571	23.0208	0.155715	20	1	0	C27	0.23985	19.8678	2.66	0.0317	1.79176	7.1846
000423	2017	3.38739	0.2024	23.239	0.243876	21	1	0	C27	0.223906	20.0462	3.06	0.0317	1.94591	6.957
000423	2018	2.04813	0.1832	23.353	0.120712	22	1	0	C27	0.196845	20.1824	3.32	0.0317	1.94591	6.2266
000423	2021	2.88236	0.1404	23.1767	0.061918	25	1	0	C27	0.044397	20.1219	3.84	0.0001	2.70805	7.3666
000425	2016	1.07287	0.5343	24.5069	0.028453	20	1	1	C35	0.010538	21.2868	4.11	0.0022	1.60944	6.2921
000425	2017	1.16857	0.5167	24.6307	0.131727	21	1	0	C35	0.046198	21.4365	5.51	0.0022	2.63906	7.5073
000425	2018	0.917751	0.5046	24.8382	0.230658	22	1	0	C35	0.075581	21.5706	4.54	0.0019	3.52636	7.5618
000425	2019	1.11908	0.5647	25.0709	0.261907	23	1	0	C35	0.113942	21.7318	4.15	0.0055	3.91202	8.10326
000425	2021	1.08865	0.6622	25.424	0.198611	25	1	0	C35	0.158319	22.028	5.28	0.0019	3.73767	8.0383
000429	2016	1.28606	0.4498	23.5004	0.062507	18	1	0	G54	0.14691	19.5579	0.22	0.0132	1.09861	6.7659
000429	2017	1.40267	0.4278	23.528	0.028052	19	1	0	G54	0.186934	19.5771	0.32	0.0197	1.38629	6.3876
000429	2018	1.39238	0.3835	23.5142	-0.013763	20	1	0	G54	0.19521	19.6198	0.04	0.0138	1.09861	6.2231
000429	2021	1.17384	0.4002	23.6611	-0.044196	23	1	0	G54	0.225189	20.0113	0.26	0.0065	2.3979	7.0019
000488	2015	0.974029	0.7786	25.0795	0.372033	15	1	1	C22	0.061881	20.6005	3.21	0.5742	0	8.0339
000488	2016	0.949706	0.7258	25.1335	0.055459	16	1	1	C22	0.101578	20.8131	3.21	0.5266	0	6.4942
000488	2017	0.993342	0.7134	25.3832	0.283644	17	1	0	C22	0.14228	20.7455	3.41	0.5464	0	7.0464
000488	2018	0.896125	0.7543	25.3803	-0.0029	18	1	0	C22	0.09136	20.9574	3.22	0.4191	0	6.5185
000488	2019	0.867557	0.7311	25.3078	-0.069881	19	1	0	C22	0.067161	21.1001	3.26	0.4789	0	5.7295
000488	2021	0.951304	0.7278	25.1402	-0.095375	21	1	0	C22	0.086445	21.1066	4.4	1.8703	0	6.9679
000498	2015	1.6728	0.7082	23.0666	0.03888	18	1	0	E48	0.132628	20.0102	0.61	0	0	7.0349
000498	2016	1.35977	0.7693	23.4342	0.444252	19	1	0	E48	0.132392	20.518	0.23	0	0.693147	6.5703
000498	2017	1.19387	0.7694	23.5927	0.171747	20	1	0	E48	0.153365	20.7459	0.73	0	0	5.2985
000498	2018	0.971028	0.7338	23.8968	0.355411	21	1	0	E48	0.129895	20.8498	0.95	0	0	6.4022
000498	2019	0.906134	0.7426	24.1909	0.293572	22	1	0	E48	0.109497	21.0967	1.44	0	0	7.2607
000498	2021	0.875468	0.76	25.1468	0.513898	24	1	0	E48	0.167197	21.9915	2.2	0.0002	1.79176	7.0273
000502	2016	6.88795	0.5964	20.2497	0.53885	24	0	0	K70	0.181876	17.5482	1.58	0.0005	1.09861	7.3828
000502	2018	3.845	0.4725	20.1758	-0.168637	26	0	0	K70	0.351265	17.3644	24.7578	0.0005	1.38629	6.4241
000503	2015	10.8245	0.0687	21.1165	0.032671	23	0	0	I64	0.007122	18.7315	24.7578	0	4.65396	6.3833
000503	2016	10.8245	0.0625	21.1236	0.007055	24	0	0	I64	0.009382	18.9603	24.7578	0.0461	5.04986	6.4308
000503	2019	10.8245	0.0625	20.9896	0.019416	27	1	0	I64	0.012673	19.1408	24.7578	0	4.69135	6.898
000505	2018	1.16273	0.4226	22.316	-0.168637	26	1	0	C13	0.077627	19.478	0.04	0	2.83321	3.24281
000505	2019	1.1142	0.4282	22.3779	0.063882	27	1	0	C13	0.061281	19.6235	0.1	0	2.77259	6.6957
000505	2021	1.28001	0.4522	22.5228	0.061644	29	1	0	C13	0.074628	19.6559	0.1	5.662	1.79176	6.7772
000507	2018	1.28489	0.5229	22.6459	0.125763	25	1	0	G55	0.060287	19.3962	0.11	0.0028	2.30259	6.5039
000507	2019	1.00626	0.3887	22.948	0.352733	26	1	0	G55	0.055409	19.511	0.42	0.0024	1.94591	6.7026
000507	2021	0.918029	0.583	23.5989	0.315031	28	1	0	G55	0.079298	20.2926	1.02	0.0024	0.693147	6.7188
000510	2017	4.00435	0.4161	21.1292	0.135483	24	0	1	C26	0.049066	19.0997	2.97	13.0549	0	6.1305
000510	2018	1.96901	0.3563	21.1183	-0.010863	25	0	1	C26	0.112303	19.2423	3.18	13.0549	0	4.4212
000510	2021	2.02827	0.374	21.5009	0.19817	28	0	0	C26	0.247029	19.4365	2.43	8.8238	1.60944	5.8344
000513	2015	3.22635	0.4045	22.8124	0.106117	22	0	0	C27	0.148345	20.0357	5.67	0.2691	1.79176	6.1938
000513	2016	2.73092	0.3252	23.0774	0.303524	23	0	0	C27	0.1393	20.1691	6.2	0.2658	1.60944	6.7483
000513	2017	2.6058	0.2934	23.4894	0.509862	24	0	0	C27	0.351265	20.3108	6.75	0.2659	1.60944	7.9303
000513	2018	1.36326	0.3262	23.5819	0.096845	25	0	0	C27	0.102832	20.5962	7.76	0.2304	1.60944	6.2029
000513	2019	2.06952	0.3171	23.6123	0.030917	26	0	0	C27	0.121671	20.6946	8.82	0.2573	1.60944	6.7958
000513	2021	2.04598	0.3603	23.8311	0.0865	28	0	0	C27	0.13968	21.0467	12.63	0.3632	2.07944	6.8269
000517	2021	0.916453	0.8226	25.1471	0.23084	28	0	0	K70	0.091529	19.5259	0.19	28.6977	0	6.5167
000518	2019	4.35978	0.279	20.6353	-0.010855	26	0	1	C27	0.026853	17.4188	13.87	0	0	5.7466
000519	2015	3.59489	0.192	22.3634	0.050407	22	1	0	C35	0.055384	19.3908	5.66	0	0	6.294
000519	2016	1.78269	0.2823	23.0516	0.289643	23	1	0	C35	0.024176	20.4274	4.76	0	0.693147	6.3013
000519	2017	1.64723	0.2263	22.9983	-0.051856	24	1	0	C35	0.016151	20.4662	4.18	0	0	6.6987
000519	2018	1.09268	0.2457	23.0672	0.071325	25	1	0	C35	0.045183	20.5672	4.98	0.0008	0	7.0063
000519	2019	1.22007	0.2564	23.1222	0.056484	26	1	0	C35	0.031803	20.6386	5.5	0.0008	0	5.7013
000519	2021	3.00478	0.3578	23.3645	0.153212	28	1	0	C35	0.055377	20.8701	5.69	0	0	7.0075
000521	2015	1.18924	0.6228	22.9278	0.00635	22	1	0	C38	0.006188	20.8665	6.02	0.6439	2.56495	5.7015
000521	2016	1.12767	0.587	23.2496	0.35403	23	1	0	C38	0.050743	20.9248	5.43	0.4707	2.99573	7.2064
000521	2017	0.990042	0.6769	23.4934	0.276148	24	1	0	C38	0.006993	21.0684	4.53	0.4816	3.04452	6.8137
000521	2018	0.860692	0.67	23.4681	-0.025042	25	1	0	C38	0.006777	21.1894	4.7	0.4874	3.09104	5.8046
000521	2019	0.875534	0.6401	23.3767	-0.087366	26	1	0	C38	0.008492	21.1379	4.73	0.3431	2.89037	5.9825
000521	2021	0.905308	0.6712	23.4439	-0.056689	28	1	0	C38	0.017494	21.2201	3.46	0.3431	3.04452	6.055
000523	2015	2.59305	0.688	21.9845	0.173196	22	1	0	C26	0.02725	18.306	2.59	0.0866	1.94591	7.1977
000523	2016	1.99647	0.572	22.1512	0.181398	23	1	0	C26	0.027016	18.2939	2.29	0.1122	2.63906	6.8535
000523	2017	1.47826	0.6177	22.2945	0.154035	24	1	0	C26	0.018648	18.5065	3	0.1197	2.19722	6.6331
000524	2017	2.14232	0.4192	22.2135	0.339191	24	1	0	L72	0.091706	20.2293	0.03	0	2.07944	7.4785
000524	2018	1.44123	0.4322	22.2457	0.032717	25	1	0	L72	0.084167	20.3611	0.16	0	2.30259	7.2088
000524	2019	1.47808	0.4254	22.2854	0.040491	26	1	1	L72	0.1081	20.494	0.25	0.0136	2.89037	7.5013
000528	2015	1.02069	0.5631	23.738	-0.02007	22	1	0	C35	0.00415198	20.6148	3.98	0.0183	0.693147	6.3646
000528	2016	0.969789	0.5702	23.7478	0.009796	23	1	0	C35	0.005359	20.5471	4.14	0.0184	0	5.9791
000528	2017	1.02222	0.579	23.7986	0.052174	24	1	0	C35	0.035877	20.6835	3.39	0.0184	1.38629	6.8345
000528	2018	0.953524	0.6148	23.9895	0.144661	25	1	0	C35	0.083674	21.0452	3.09	0.0166	1.38629	6.8519
000528	2019	0.980321	0.6373	24.1198	0.139226	26	1	0	C35	0.102619	21.1822	3.51	0.1053	1.79176	7.0248
000528	2021	0.882072	0.6008	24.4229	-0.014065	28	1	0	C35	0.064011	21.6556	3.26	0.0846	2.83321	6.4218
000529	2021	1.26722	0.4865	22.2731	0.21557	28	1	0	C13	0.168335	19.5931	0.31	0	2.07944	6.0316
000530	2015	1.70255	0.3352	22.13	0.336802	22	1	0	C34	0.05493	19.4451	5.03	1.0243	0.693147	6.1823
000530	2016	1.47985	0.3343	22.3294	0.220701	23	1	0	C34	0.060329	19.5565	4.83	0.982	0.693147	6.7535
000530	2017	1.09315	0.3781	22.4495	0.102754	24	1	0	C34	0.05959	19.6102	4.51	0.8118	1.79176	7.0055
000530	2018	0.835368	0.3789	22.4404	-0.009136	25	0	0	C34	0.03222	19.679	3.85	0.6264	1.60944	6.5682
000530	2019	0.889761	0.3749	22.4326	-0.007682	26	1	0	C34	0.024918	19.6961	3.51	0.4837	2.07944	6.0336
000531	2019	1.00756	0.6028	23.1767	0.100694	25	1	0	D44	0.095447	19.5795	0.93	0	0.693147	7.3193
000531	2021	1.03436	0.634	23.4948	0.174833	27	1	0	D44	0.030409	19.6806	1.74	0	0.693147	6.4109
000532	2015	8.16292	0.3659	20.9252	0.109412	21	1	0	S90	0.066188	17.947	4.15	0	2.07944	6.9602
000532	2016	3.87343	0.5822	21.3944	0.598738	22	1	0	S90	0.06794	18.233	4.5	0	1.94591	5.6956
000532	2017	2.17642	0.6289	21.572	0.194344	23	1	0	S90	0.076889	18.4847	3.9	0	1.09861	7.0534
000532	2018	1.95488	0.6367	21.6715	0.104586	24	1	0	S90	0.071604	18.7633	2.84	0	1.09861	6.2465
000532	2019	2.21935	0.599	21.6513	-0.019985	25	1	0	S90	0.081194	18.7872	3.47	0	1.38629	6.5889
000532	2021	1.98646	0.5141	21.7487	0.196777	27	1	0	S90	0.156712	19.0761	7.84	0	1.38629	6.6574
000533	2015	2.17994	0.4916	22.1501	0.06627	21	0	1	C38	0.083158	19.7847	2.97	0	1.79176	7.2062
000533	2017	2.17813	0.5009	22.1971	0.339684	23	0	0	C38	0.031426	19.0157	0.74	0	1.09861	6.4065
000534	2016	3.82057	0.4034	21.5802	-0.168637	22	0	1	C27	0.046698	17.3264	7.9	0.1071	0	6.6997
000534	2017	3.17456	0.3586	21.6029	0.023003	23	0	1	C27	0.052316	17.2144	11.9	0.1071	0	5.5404
000534	2018	2.38271	0.4095	21.6795	0.079613	24	0	0	C27	0.027627	17.64	23.06	0.087	0	5.1655
000534	2019	2.75359	0.5404	21.447	-0.168637	25	0	0	C27	0.038501	18.4758	15.98	0.0752	0	5.8026
000534	2021	4.68065	0.4807	21.4735	-0.003911	27	0	0	C27	0.084994	18.7936	18.07	0.1735	0.693147	6.4933
000536	2015	1.9429	0.663	22.9174	-0.14026	22	0	0	C39	0.057179	20.1036	1.51	0.0006	1.09861	6.4851
000536	2016	1.70255	0.309	23.6647	1.11125	23	0	0	C39	0.047256	19.9788	1.49	0.0003	1.38629	3.24281
000536	2017	1.03935	0.3892	23.7687	0.109528	24	0	0	C39	0.01531	19.9909	2.69	0	1.09861	3.24281
000537	2018	1.043	0.825854	25.0534	-0.083757	25	1	0	K70	0.220817	20.0672	0.03	0	1.09861	6.6357
000537	2019	1.01232	0.8053	24.9705	-0.079515	26	1	0	K70	0.25867	20.1388	0.03	0	2.07944	6.5642
000538	2015	4.21906	0.2987	23.6829	0.180499	22	1	0	C27	0.222019	20.8052	0.48	0.0009	2.77259	7.8173
000538	2016	3.58104	0.3556	23.9255	0.274518	23	1	0	C27	0.199575	20.8954	0.4	0.0009	2.77259	7.9462
000538	2017	4.17159	0.3451	24.0448	0.126731	24	1	0	C27	0.18434	20.9688	0.35	0.0009	3.2581	8.0918
000538	2018	2.87966	0.3442	24.137	0.096564	25	1	0	C27	0.172847	21.0146	0.41	0.0009	3.04452	7.5149
000538	2019	2.53325	0.2328	24.6284	-0.079528	26	1	1	C27	0.106857	21.2268	0.59	0.7104	3.13549	7.9726
000538	2021	2.83204	0.265	24.6801	-0.053001	28	1	0	C27	0.072842	21.4721	0.91	0.8901	3.78419	7.3983
000539	2017	0.914717	0.5817	24.9861	0.004675	24	1	0	D44	0.038541	21.2475	0.1	0.0001	1.60944	6.9649
000539	2018	0.877323	0.5702	25.0182	0.032704	25	1	0	D44	0.029732	21.2879	0.06	0.0001	1.09861	6.4662
000539	2019	0.835368	0.547	25.047	0.029216	26	1	0	D44	0.055007	21.3548	0.11	0.0001	0.693147	7.1293
000541	2015	3.2133	0.1638	22.523	0.618618	22	1	0	C38	0.009245	20.0464	3.23	0.9078	0.693147	5.3663
000541	2016	2.02986	0.1795	22.5316	0.008576	23	1	0	C38	0.213303	20.2306	3.27	0.9056	0	6.9604
000541	2017	2.01238	0.1544	22.4595	-0.069565	24	1	0	C38	0.152129	20.3483	3.37	0.9164	1.38629	6.0339
000541	2018	1.39742	0.2231	22.4439	-0.015442	25	1	0	C38	0.082956	20.2859	3.67	0.9302	1.38629	5.9603
000541	2019	1.19167	0.2053	22.5438	0.105049	26	1	0	C38	0.06562	20.2435	4.17	0.9423	2.19722	6.2145
000541	2021	1.06192	0.3529	22.9953	0.138538	28	1	0	C38	0.042467	20.5388	4.88	0.8962	2.3979	6.429
000544	2017	1.56992	0.1754	22.6344	0.08988	24	1	1	D46	0.059705	19.0615	2.3	0	1.09861	6.6787
000544	2018	0.87409	0.3303	22.9301	0.344033	25	1	1	D46	0.071256	19.0379	3.57	0	1.79176	6.8283
000544	2019	0.969306	0.4087	23.1105	0.197732	26	1	1	D46	0.076356	19.3724	2.52	0	0.693147	7.1455
000545	2015	3.83806	0.3009	21.6494	0.194056	22	0	0	C26	0.077412	18.0592	4.16	0	0.693147	6.3807
000545	2016	2.42082	0.2941	21.715	0.067775	23	0	0	C26	0.065864	18.4031	2.6	0	0	7.3178
000545	2017	2.08979	0.2719	21.7357	0.020877	24	0	0	C26	0.084889	18.6549	3.6	0	0	6.6718
000545	2018	1.33123	0.3433	21.8632	0.136028	25	0	0	C26	0.050305	18.6214	3.36	0	0	6.4346
000545	2019	1.29874	0.3283	21.8518	-0.011326	26	0	0	C26	0.012113	18.7813	3.36	0	0	6.8225
000545	2021	1.65889	0.3766	21.8477	0.066039	28	0	0	C26	0.057603	18.8694	3.51	0	1.09861	6.7215
000546	2017	2.11254	0.5161	22.8015	0.560664	24	0	0	N77	0.129731	19.057	2.29	4.2303	0	6.7028
000546	2018	1.2292	0.4938	22.8533	0.053164	25	0	0	N77	0.109573	19.4005	3.09	0.3507	0	6.1795
000546	2019	1.25321	0.4644	22.9371	0.0874	26	0	1	N77	0.126392	19.472	3.07	0.0295	0	7.3392
000546	2021	1.40268	0.4316	23.1026	0.1012	28	0	1	N77	0.00415198	19.5917	3.42	8.4992	0	6.7075
000547	2015	4.20304	0.1891	22.638	1.58924	22	1	0	C39	0.072691	18.6966	15.04	4.5811	1.09861	6.8958
000547	2018	1.49378	0.2252	22.9563	0.192374	25	1	0	C39	0.0779	19.8055	12.35	3.2885	2.70805	6.8496
000547	2019	1.75691	0.246	23.1084	0.164385	26	1	0	C39	0.093736	19.9287	13.94	0.0925	3.61092	6.8311
000547	2021	2.2024	0.2844	23.3597	0.122863	28	1	0	C39	0.067598	20.273	13.27	0	4.09434	6.2193
000550	2015	1.53982	0.4308	23.7702	0.079717	22	1	0	C36	0.19682	21.2432	7.46	0.0002	0	6.7993
000550	2016	1.30718	0.4934	23.9217	0.16356	23	1	0	C36	0.108077	21.3442	7.27	0.0002	0	7.0451
000550	2017	0.979997	0.5235	23.996	0.077161	24	1	0	C36	0.055316	21.4636	6.56	0.0002	1.94591	6.3959
000550	2018	0.94045	0.5562	23.8759	-0.113222	25	1	0	C36	0.008001	21.507	6.14	0.0001	2.19722	5.4434
000550	2019	0.939117	0.568	23.9137	0.038553	26	1	0	C36	0.014158	21.5408	6.64	0.0001	2.19722	6.6382
000550	2021	1.07822	0.6754	23.9951	-0.064789	28	1	0	C36	0.058762	21.6869	5.36	0.0001	1.94591	6.4892
000551	2015	2.07605	0.4821	21.9227	0.011024	21	1	0	S90	0.035709	19.7561	5.52	0	0	6.3995
000551	2016	1.53903	0.4867	22.1123	0.208826	22	1	0	S90	0.056747	19.7436	5.17	0	2.3979	6.883
000551	2017	1.2793	0.4967	22.1625	0.05145	23	1	0	S90	0.064568	19.7515	4.72	0	0.693147	7.3523
000551	2018	1.03873	0.508	22.2003	0.038483	24	1	0	S90	0.072948	19.7996	4.58	0	1.09861	7.0021
000551	2019	1.05981	0.4837	22.2577	0.059116	25	1	0	S90	0.086369	19.8233	4.59	0	1.09861	7.2277
000551	2021	1.26519	0.4887	22.4172	0.088047	27	1	0	S90	0.072264	19.9068	5.19	0	0	6.0194
000552	2018	0.857216	0.2793	23.0388	0.032426	24	1	0	B06	0.080938	21.4106	0.16	0	0.693147	6.7956
000552	2019	0.835368	0.2854	23.1112	0.063849	25	1	0	B06	0.069207	21.3148	0.11	0	0.693147	6.3312
000552	2021	0.950192	0.3874	23.3914	0.064213	27	1	0	B06	0.083528	21.4789	1.69	0.0012	0	6.8754
000553	2017	1.42614	0.526	24.4024	0.085536	24	1	0	C26	0.086614	21.8126	1.51	0.0003	0	7.182
000553	2018	0.987278	0.4796	24.4801	0.080744	25	1	0	C26	0.117027	21.8706	1.73	0.0002	0.693147	7.0419
000553	2019	1.02554	0.506	24.5363	0.026144	26	1	0	C26	0.012281	21.9496	1.59	0.0002	0	5.2621
000553	2021	0.955663	0.5805	24.64	0.07338	28	1	0	C26	0.007684	22.0085	1.62	0.0003	0	3.3864
000555	2015	5.79395	0.5523	22.7209	0.151217	21	0	0	I65	0.118807	20.5883	5.56	0	4.12713	7.1493
000555	2016	2.66099	0.5076	22.9744	0.28848	22	0	0	I65	0.06396	20.7638	5.34	0.8485	4.52179	6.4101
000555	2017	1.59373	0.5377	23.0954	0.128609	23	0	0	I65	0.066051	21.0426	5.94	1.6515	4.48864	6.5948
000555	2018	1.3716	0.5303	23.0932	-0.002191	24	0	0	I65	0.009474	21.129	5.4	1.4596	4.91998	6.5213
000555	2019	1.84134	0.5052	23.0987	0.005534	25	0	0	I65	0.073758	21.2488	5.07	1.2263	5.02388	6.1932
000555	2021	1.51814	0.5149	23.2427	0.030688	27	0	0	I65	0.06623	21.6045	5.5	0.4926	5.18178	6.1802
000557	2021	1.13224	0.0682	22.476	0.054447	27	1	0	G53	0.042888	19.4109	0.42	0	0.693147	6.2271
000559	2015	4.71381	0.6406	23.2685	0.070878	21	0	0	C36	0.187602	20.5908	3.88	0.2559	0	6.6746
000559	2016	3.23122	0.5899	23.1672	-0.10398	22	0	0	C36	0.189218	20.6443	4.07	0.256	0	6.593
000559	2017	2.95607	0.5323	23.1682	0.00101	23	0	0	C36	0.182587	20.6775	4.37	0.0005	1.09861	6.0893
000559	2018	1.71658	0.5466	23.2122	0.045017	24	0	0	C36	0.137911	20.7337	4.52	0.0005	1.94591	6.9603
000559	2019	1.7762	0.5471	23.2105	-0.001677	25	0	0	C36	0.100062	20.6739	4.62	0.0005	1.60944	6.4111
000559	2021	1.7289	0.4778	23.5459	0.085908	27	0	0	C36	0.079552	20.7103	3.48	0.0049	1.60944	6.5704
000560	2018	1.08207	0.4832	23.6339	0.072186	24	0	1	K70	0.07938	22.4205	0.58	5.5226	2.99573	6.3757
000560	2019	0.989887	0.469	23.6933	0.061122	25	0	1	K70	0.086204	22.5022	0.71	5.5226	3.66356	7.0634
000560	2021	0.899445	0.6751	24.2187	0.638041	27	0	1	K70	0.012399	22.5859	1.21	5.9722	2.56495	6.6396
000561	2015	4.23123	0.5033	21.5415	0.189137	21	1	0	C39	0.086276	19.4778	9.3	0.0038	0	6.6055
000561	2016	3.60433	0.4579	21.5598	0.018558	22	1	0	C39	0.089176	19.5447	12.03	0.0038	0	6.6211
000561	2017	2.35353	0.4953	21.7443	0.202552	23	1	0	C39	0.067041	19.6029	12.56	0.1008	0.693147	6.8733
000561	2018	1.65001	0.4835	21.7909	0.047678	24	1	0	C39	0.068326	19.6511	14.51	0.1021	0.693147	6.722
000561	2019	1.86448	0.497	21.8951	0.109878	25	1	0	C39	0.062193	19.6435	14.35	0.1021	0.693147	6.8259
000561	2021	1.83172	0.5272	22.0814	0.088604	27	1	0	C39	0.064441	19.9181	15.62	0.0894	1.09861	6.5865
000565	2015	6.38163	0.267	20.7823	0.11626	21	1	0	C26	0.205153	18.2357	2.8	0	0.693147	7.1672
000565	2016	4.35902	0.2628	21.0104	0.256263	22	1	0	C26	0.253944	18.2363	0.78	0	0.693147	6.4477
000565	2017	2.30776	0.3344	21.175	0.17887	23	1	0	C26	0.080001	18.3877	0.53	0	0.693147	7.1197
000565	2018	1.52307	0.2654	21.1077	-0.065126	24	1	0	C26	0.042572	18.4077	3.4	0	0.693147	6.129
000565	2019	1.78202	0.2633	21.1543	0.047711	25	1	0	C26	0.058672	18.4398	4.55	0	0	6.0053
000565	2021	2.01324	0.2135	21.1976	0.011585	27	1	0	C26	0.057951	18.5966	4.55	0	0	5.7191
000566	2015	4.82109	0.4804	22.3089	0.329078	21	0	0	C27	0.092703	18.6113	1.96	0.1691	2.07944	3.4248
000566	2016	2.18141	0.414	22.9858	0.96782	22	0	0	C27	0.03902	18.6765	4.07	0.1344	1.60944	3.24281
000566	2018	1.19492	0.5332	23.0589	-0.020001	24	0	0	C27	0.020663	19.09	3.4	0.1344	2.48491	3.24281
000568	2015	3.09888	0.2139	23.3021	0.000824	21	1	0	C15	0.153875	19.2493	1.01	0.0457	2.56495	6.5817
000568	2016	3.57054	0.1864	23.3388	0.035567	22	1	0	C15	0.181481	19.467	0.86	0.0457	2.70805	7.2907
000568	2017	5.11835	0.2249	23.7067	0.414607	23	1	0	C15	0.197	19.8166	0.82	0.0437	3.04452	7.5605
000568	2018	2.87714	0.2425	23.8414	0.14422	24	1	0	C15	0.21645	20.1597	0.65	0.0437	3.2581	7.2316
000568	2019	4.71404	0.3238	24.0878	0.279366	25	1	0	C15	0.253128	20.4558	0.55	0.0406	3.13549	7.6237
000568	2021	8.9543	0.3489	24.4894	0.234298	27	1	0	C15	0.30933	20.7395	0.82	0.0399	2.99573	8.0129
000570	2015	1.98472	0.3749	21.8965	0.020722	21	1	0	C34	0.036483	19.5576	3.09	0	0	6.2003
000570	2016	1.61566	0.3711	22.0383	0.152348	22	1	0	C34	0.029208	19.6459	3.45	0	0	5.92
000570	2017	1.13533	0.3915	22.0388	0.000483	23	1	0	C34	0.020414	19.6296	3.19	0	0	6.2941
000570	2018	0.938393	0.4178	21.9891	-0.047497	24	1	0	C34	0.028888	19.5945	3.38	0	0	6.0634
000570	2019	1.01759	0.3893	21.9728	-0.015019	25	1	0	C34	0.011916	19.4781	3.25	0	0	6.5949
000570	2021	1.09952	0.3628	22.3044	0.229557	27	1	0	C34	0.038195	19.5932	3.36	0	1.94591	6.8152
000572	2015	1.04687	0.4418	23.5796	0.079945	21	0	1	C36	0.0105	20.2841	3.85	0.0036	1.79176	5.6672
000572	2016	0.954647	0.4702	23.6246	0.046053	22	0	1	C36	0.00415198	20.4054	5.18	0.0003	1.09861	6.1096
000573	2021	1.1417	0.3323	21.6427	-0.168637	27	0	1	K70	0.083823	17.8811	0.59	1.0272	0	6.6469
000576	2015	4.81729	0.3844	21.3952	0.344632	21	0	0	C35	0.15877	17.7447	2.06	1.9129	0.693147	6.1113
000576	2016	4.55274	0.1704	21.1785	-0.168637	22	0	0	C35	0.081483	17.7832	1.7	1.9129	0.693147	6.4558
000576	2018	1.90722	0.3119	21.2334	0.376879	24	0	0	C35	0.09911	17.1389	0.99	0.0049	0.693147	5.8555
000576	2019	2.40279	0.2774	21.1843	-0.04799	25	0	0	C35	0.094325	17.4294	4.28	2.2936	0	7.0199
000576	2021	3.08666	0.1207	21.3409	-0.045705	27	0	0	C35	0.023372	18.2315	9.38	2.5103	0	6.4167
000581	2015	1.72474	0.2223	23.4772	0.083894	17	1	0	C36	0.132283	20.5538	5	0.0104	1.09861	6.3192
000581	2016	1.47609	0.2239	23.5719	0.099317	18	1	0	C36	0.134782	20.6784	4.97	0.0104	0	7.2491
000581	2017	1.35263	0.2412	23.7305	0.171876	19	1	0	C36	0.184155	20.8718	4.34	0.0104	0	7.4772
000581	2018	1.01771	0.2125	23.7626	0.032674	20	1	0	C36	0.155097	20.953	4.62	0.0106	1.60944	6.4251
000581	2019	1.02169	0.2702	23.8996	0.146769	21	1	0	C36	0.135708	20.924	4.76	0.0106	2.19722	6.8536
000581	2021	1.0065	0.2863	24.0544	0.022674	23	1	0	C36	0.136716	21.0854	4.35	0.2463	2.07944	6.9588
000582	2019	1.21563	0.4095	23.6219	0.042616	24	1	0	G55	0.100498	20.5559	0.28	0.0306	2.19722	6.5111
000582	2021	0.997463	0.509	24.0148	0.260974	26	1	0	G55	0.088869	21.0003	0.34	0.02	2.63906	6.1614
000584	2017	2.99965	0.5417	22.0249	0.638556	22	0	0	C35	0.070857	18.5064	1.66	0.0108	4.8828	5.4885
000584	2018	1.45677	0.5998	22.2262	0.222923	23	0	0	C35	0.068532	18.8516	1.94	2.828	4.94164	6.8603
000584	2019	1.43663	0.5885	22.2349	0.008738	24	0	0	C35	0.026368	19.0859	5.11	2.828	5.18178	6.4832
000586	2016	7.99756	0.5271	20.1758	0.039756	21	0	0	C39	0.014686	17.9627	3.15	0	1.60944	6.356
000586	2017	6.71756	0.5316	20.1758	0.016565	22	0	0	C39	0.00415198	17.7263	3.45	0	2.07944	6.1701
000586	2019	3.71116	0.5707	20.2536	0.043045	24	0	1	C39	0.022146	17.7706	5.27	0	2.77259	6.1295
000586	2021	3.76462	0.4155	20.1758	0.049613	26	0	0	C39	0.097773	17.7722	5.51	0	0	6.1623
000589	2016	1.10073	0.6568	23.0678	-0.066882	20	1	0	C29	0.00418	20.1467	2.74	0.0098	0.693147	6.1267
000589	2018	0.922009	0.6742	23.0729	0.07883	22	1	0	C29	0.026107	20.2016	2.78	0.0098	1.09861	6.2609
000589	2019	0.989552	0.6461	23.0766	0.00379	23	1	0	C29	0.037945	20.2995	2.94	0.0036	1.09861	5.9611
000589	2021	0.995372	0.5386	23.2786	0.118051	25	1	0	C29	0.068335	20.5018	2.81	0.2133	1.09861	6.7864
000590	2017	4.6162	0.3324	20.5883	0.385389	21	1	0	C27	0.023383	18.5587	1.61	0	0.693147	6.7856
000590	2019	3.64769	0.2652	20.5569	0.036916	23	1	0	C27	0.070627	18.4222	3	0	0.693147	6.8501
000590	2021	2.73963	0.295	20.6906	0.084815	25	1	0	C27	0.053402	18.5227	2.76	0	1.79176	6.6521
000591	2015	1.00165	0.7265	23.8473	0.193231	19	1	0	D44	0.082407	19.3254	2.48	0	1.79176	6.8088
000591	2016	1.2356	0.613	24.1167	0.309239	20	1	0	D44	0.076508	19.3716	2.23	0.0016	0.693147	5.8083
000591	2017	1.16171	0.6117	24.1748	0.059789	21	1	0	D44	0.068205	19.4258	2.51	0.0016	2.19722	6.4753
000591	2018	0.883888	0.6238	24.2561	0.084667	22	1	0	D44	0.068095	19.495	1.45	0.0016	1.94591	6.5176
000591	2019	0.934293	0.6404	24.3463	0.094405	23	1	0	D44	0.068738	19.5507	1.36	0.0016	0.693147	6.4015
000591	2021	1.47203	0.6251	24.4063	0.015674	25	1	0	D44	0.080177	19.7225	1.67	0.0016	2.48491	6.6769
000592	2015	5.17938	0.098	22.0577	0.770287	19	0	0	A02	0.017213	18.1518	0.13	0.0282	1.38629	6.8554
000592	2016	3.29426	0.1631	22.1513	0.098128	20	0	0	A02	0.00415198	18.2338	0.17	0.0282	1.60944	5.1548
000592	2018	1.41236	0.2139	22.1828	-0.009449	22	0	0	A02	0.00913	18.3556	0.1	0.0282	0.693147	7.3854
000592	2019	1.47643	0.1586	22.1704	-0.012257	23	0	0	A02	0.005192	18.3635	0.1	0.0282	0	6.2843
000593	2019	1.59394	0.5035	21.4096	0.216061	23	0	0	D45	0.045478	18.3281	0.03	0	0.693147	6.9625
000593	2021	1.55309	0.4898	21.4943	0.028604	25	0	0	D45	0.052075	18.6606	0.26	0.01	1.09861	6.59
000596	2015	2.66117	0.3271	22.695	0.120001	19	1	0	C15	0.158757	20.7236	3.09	0.0002	1.60944	7.0048
000596	2016	2.68648	0.32	22.8907	0.216208	20	1	0	C15	0.15784	20.846	3.15	0	2.48491	6.9862
000596	2017	3.24365	0.3262	23.041	0.162159	21	1	0	C15	0.185455	21.045	3.16	0	1.94591	7.1622
000596	2018	2.33977	0.3581	23.2498	0.232158	22	1	0	C15	0.234137	21.1661	2.59	0	2.30259	7.2953
000596	2019	4.62754	0.32	23.3531	0.108823	23	1	0	C15	0.247144	21.4375	2.58	0	2.19722	7.3102
000596	2021	4.67203	0.3212	23.9587	0.673715	25	1	0	C15	0.171421	21.7403	2.27	0	2.48491	7.5185
000597	2016	1.23622	0.7514	23.0046	0.126239	20	1	0	C27	0.010898	20.2625	1.63	0.0044	0	6.0655
000597	2017	1.28641	0.7595	23.0835	0.082029	21	1	0	C27	0.036956	20.4509	2.18	0.007	2.07944	6.7324
000597	2018	1.18724	0.6934	23.1845	0.106268	22	0	0	C27	0.065583	20.4847	2.73	0.0058	1.38629	6.4331
000597	2019	1.22579	0.6876	23.2522	0.070066	23	0	0	C27	0.045386	20.821	1.71	1.5168	2.30259	6.0021
000597	2021	1.31059	0.6745	23.3019	0.083335	25	0	0	C27	0.02269	20.8031	1.85	0.8268	0.693147	6.369
000598	2017	1.32157	0.457	23.6547	0.108475	21	1	0	D46	0.094755	20.1961	0.29	0	0.693147	6.5846
000598	2018	1.04214	0.4669	23.7641	0.115549	22	1	0	D46	0.09455	20.3216	0.18	0	0	5.983
000598	2019	1.07228	0.5266	23.9556	0.211061	23	1	0	D46	0.095087	20.4561	0.08	0	1.09861	6.742
000598	2021	1.13122	0.5844	24.2646	0.106088	25	1	0	D46	0.109719	20.7143	0.04	0	0	6.5069
000599	2015	1.69843	0.5606	22.499	0.168914	19	1	0	C29	0.023226	20.0263	3.46	0.0036	1.94591	6.4138
000599	2016	1.36644	0.6275	22.704	0.227559	20	1	0	C29	0.029432	20.0596	2.31	0.0064	2.19722	6.7953
000599	2017	1.17301	0.6651	22.8491	0.156089	21	1	0	C29	0.037029	19.9255	3.44	0.0064	1.94591	7.0785
000599	2018	0.915235	0.5704	22.9166	0.069896	22	1	0	C29	0.008675	20.1726	3.29	0.2105	1.79176	5.9794
000600	2018	0.859925	0.5776	24.1844	0.021951	22	1	0	D44	0.050029	20.7695	0.05	0.0005	1.94591	7.0778
000600	2019	0.841688	0.5709	24.2001	0.015892	23	1	0	D44	0.065477	20.8354	0.37	0.0005	1.60944	6.4095
000601	2015	1.90495	0.5066	22.8642	-0.012093	19	1	0	D44	0.07359	19.4083	0.5	0.0868	1.09861	6.259
000601	2016	1.54155	0.4907	22.9018	0.038265	20	1	0	D44	0.106533	19.5736	0.79	0.0864	1.09861	6.0899
000603	2021	2.0398	0.4086	22.395	0.146107	25	0	0	B09	0.206157	18.9623	1.06	2.793	0	6.3786
000605	2016	1.84192	0.6584	21.9659	0.418544	20	1	0	D46	0.038485	18.198	0.18	0	0	6.1245
000605	2017	1.35622	0.5621	22.4554	0.631463	21	1	0	D46	0.095729	18.6927	1.94	0	0	6.0367
000605	2018	1.11468	0.5872	22.5709	0.122457	22	1	0	D46	0.036112	18.8807	1.75	0	0	5.5711
000605	2019	0.955677	0.6699	22.8579	0.093786	23	1	0	D46	0.017661	19.1842	1.41	0	0	6.3967
000605	2021	0.919318	0.6664	22.7768	-0.102197	25	1	0	D46	0.013257	19.1599	0.79	5.6768	0	5.9569
000607	2016	4.38618	0.3264	21.8095	0.237279	20	1	0	R85	0.153043	19.5878	0.93	0.0454	3.97029	6.5608
000607	2017	2.3006	0.3737	21.8866	0.077697	21	1	0	R85	0.104952	19.7154	1.21	0.0454	3.80666	6.541
000607	2018	1.61555	0.3468	21.9015	0.014997	22	1	0	R85	0.075973	19.7478	0.84	0.0454	3.63759	6.0991
000607	2019	1.85461	0.4435	21.9938	0.019978	23	1	0	R85	0.027199	19.873	0.9	0.0379	3.4012	6.1075
000607	2021	1.96068	0.5461	22.0635	0.185011	25	1	0	R85	0.077985	19.9982	0.66	0.0379	3.09104	6.7624
000612	2019	1.11925	0.3849	22.6711	-0.057887	23	0	0	C32	0.024977	19.3462	0.03	0.1277	0	6.3755
000615	2015	1.57065	0.7339	22.717	0.099993	19	0	0	K70	0.144937	19.3265	1	0.3948	0.693147	5.5502
000615	2016	1.90227	0.7131	22.6427	-0.07159	20	0	1	K70	0.097254	19.3559	0.55	1.2313	1.09861	5.6773
000615	2018	1.0957	0.7571	23.2316	0.312778	22	0	0	K70	0.042717	19.7425	0.93	1.3937	0	6.9315
000615	2019	1.07904	0.7395	23.0465	-0.168637	23	0	0	K70	0.043919	19.7075	1.02	1.3253	0	6.3043
000619	2015	1.70264	0.3213	22.0866	-0.037135	19	1	0	C29	0.044653	19.5953	1.7	0	0	6.6028
000619	2016	1.43426	0.3121	22.0779	-0.008676	20	1	0	C29	0.032761	19.6012	1.79	0	0	6.1876
000619	2017	1.10242	0.2522	21.9813	-0.09208	21	1	0	C29	0.005581	19.6755	1.65	0	0	6.0646
000619	2018	0.835368	0.3039	22.0554	0.076887	22	1	0	C29	0.00415198	19.8344	1.36	0	0	6.8392
000619	2019	0.852453	0.3378	22.122	0.068926	23	1	0	C29	0.00418	19.8918	1.17	0	0	7.0504
000622	2018	9.74121	0.4029	20.1758	-0.135393	22	0	0	C35	0.04521	17.1389	0.21	0	0	3.24281
000622	2019	6.73131	0.3208	20.1758	-0.074754	23	0	0	C35	0.051031	17.1389	0.31	0	0	6.9251
000623	2015	1.50919	0.1135	23.7107	0.440429	19	0	0	C27	0.172064	19.0221	4.04	0.2821	0	7.2188
000623	2016	1.43483	0.0721	23.7359	0.025536	20	0	0	C27	0.090837	19.1712	3.31	0.2821	0	6.7361
000623	2017	1.25741	0.0625	23.8077	0.074437	21	0	0	C27	0.093637	20.132	3.16	0.211	0.693147	7.1658
000623	2018	0.835368	0.1385	23.9284	0.129487	22	0	0	C27	0.044286	20.0213	3.72	0.2882	1.38629	6.3851
000623	2019	0.875207	0.1301	23.9737	0.046327	23	0	0	C27	0.063787	19.6978	5.26	0.3075	0.693147	6.963
000623	2021	0.877619	0.1386	24.0929	0.062659	25	0	0	C27	0.072923	19.6709	5.08	0.3359	1.09861	6.8004
000625	2015	1.47611	0.6178	25.2165	0.283073	18	1	0	C36	0.332809	22.2906	3.84	0.0005	0.693147	7.7715
000625	2016	1.22412	0.593	25.3915	0.191206	19	1	0	C36	0.265111	22.437	4.08	0.0005	1.38629	8.10326
000625	2017	1.07698	0.5528	25.3879	-0.003618	20	1	0	C36	0.158748	22.4647	4.54	0.0005	2.3979	8.0069
000625	2018	0.835368	0.5063	25.2611	-0.119069	21	1	0	C36	0.015454	22.5339	5.77	0.0005	2.56495	6.3766
000625	2021	1.33519	0.5874	25.6315	0.144924	24	1	0	C36	0.065923	22.7514	4.59	0.052	2.07944	8.10326
000628	2021	1.20805	0.825854	23.1054	0.298518	25	1	0	E47	0.103213	19.7619	0.19	0	4.2485	3.2889
000629	2018	2.52352	0.3518	23.1969	0.132941	22	1	0	C32	0.351265	19.7827	3.55	0.0032	2.48491	3.24281
000629	2019	2.19113	0.2567	23.2856	0.092754	23	1	0	C32	0.168092	19.8126	3.54	0.0032	2.63906	7.4772
000629	2021	3.49444	0.222	23.0467	-0.168637	25	1	0	C32	0.152102	20.1036	4.79	0.0002	2.63906	6.7207
000630	2016	1.26727	0.6069	24.5209	0.009654	20	1	0	C32	0.020178	21.139	1.15	0.0022	0	7.3785
000630	2017	1.25448	0.6113	24.5902	0.071751	21	1	0	C32	0.04106	21.1584	1.22	0.001	0	7.3523
000630	2018	1.02668	0.5853	24.5731	-0.018946	22	1	0	C32	0.051392	21.2344	1.35	0.0011	1.09861	6.7436
000630	2019	1.09429	0.5824	24.5926	0.02039	23	1	0	C32	0.051549	21.3083	1.61	0.0006	2.3979	7.5083
000630	2021	1.26029	0.5398	24.652	-0.025732	25	1	0	C32	0.157533	21.3746	1.42	0.0018	1.94591	8.10326
000635	2015	1.5422	0.1115	21.8687	0.01507	19	1	0	C26	0.010684	19.3408	0.13	0	0	6.7166
000635	2016	2.9266	0.1306	21.9263	0.059251	20	1	0	C26	0.038603	19.2647	0.13	0	0	6.6807
000635	2018	0.978109	0.1566	21.8662	-0.089485	22	1	0	C26	0.009536	19.3835	0.21	0	0	6.8257
000635	2019	0.906574	0.1377	21.8541	-0.012006	23	1	0	C26	0.019217	19.5188	0.09	0	0	6.7825
000635	2021	1.30161	0.1303	21.8403	-0.025002	25	1	0	C26	0.00415198	19.6788	0.03	0	0	6.6852
000636	2015	1.82427	0.2738	22.6085	0.296086	19	1	0	C39	0.015151	19.8653	3.94	0	2.19722	6.312
000636	2016	1.63503	0.3196	22.6168	0.00824	20	1	0	C39	0.020082	20.0987	4.1	0	1.38629	5.8858
000636	2018	1.58023	0.2151	22.6753	0.112893	22	1	0	C39	0.203546	20.3685	3.87	0	2.30259	3.24281
000636	2019	2.09851	0.1946	22.6694	-0.010638	23	1	0	C39	0.062181	20.4208	4.38	0	2.19722	5.2876
000636	2021	2.80997	0.3461	23.1054	0.225093	25	1	0	C39	0.144704	20.7907	5.83	0	1.60944	6.2539
000637	2015	3.64142	0.2568	20.9637	0.04904	19	0	1	C25	0.146985	18.6764	1.55	0.0018	0	6.638
000637	2016	3.40404	0.2641	20.97	0.006324	20	0	0	C25	0.077989	18.6904	1.8	0.0018	0	7.0081
000637	2017	2.7482	0.1813	20.9131	-0.055278	21	0	0	C25	0.12196	18.8496	1.39	0.0018	0	7.3237
000637	2018	1.80855	0.236	20.9382	0.025351	22	0	0	C25	0.041595	18.8459	1.51	0.0018	0	6.3413
000637	2019	1.86172	0.3124	21.1309	0.212564	23	0	0	C25	0.114238	18.8871	1.4	0.0018	0	6.8478
000637	2021	1.46606	0.5965	21.7837	0.50307	25	0	0	C25	0.077306	18.9561	0.77	0	0.693147	6.4877
000638	2019	3.4671	0.5738	20.1758	-0.168637	23	0	0	I65	0.076865	17.4457	10.66	0.5348	3.17805	6.6917
000639	2015	3.87691	0.2196	21.2786	-0.062985	19	0	0	C13	0.113432	18.6345	3.03	0	1.09861	6.9694
000639	2016	2.01877	0.6954	22.8439	1.58924	20	0	0	C13	0.066019	18.9615	2.43	0	0.693147	6.9394
000639	2017	1.76116	0.6406	22.7654	-0.075493	21	0	0	C13	0.149178	19.5071	1.47	0.1595	0	6.2502
000639	2018	0.991814	0.511	23.0534	0.333844	22	0	0	C13	0.1365	19.8978	1.54	0.3803	0	6.9568
000639	2021	1.133	0.4221	22.7663	-0.001292	25	0	0	C13	0.051301	19.6348	1.66	0.0002	0.693147	6.4476
000650	2015	4.32303	0.176	21.8727	0.215304	19	0	0	C27	0.182909	19.583	0.49	0.0372	3.3673	5.8005
000650	2016	2.42975	0.1709	22.0752	0.224513	20	0	0	C27	0.148412	19.8484	0.78	0.0372	2.70805	6.7896
000650	2017	1.71491	0.1668	22.1506	0.078268	21	0	0	C27	0.132142	19.945	0.71	0.0372	3.29584	6.721
000650	2018	1.6219	0.152	22.2529	0.107805	22	0	0	C27	0.15813	20.0991	1.16	6.2392	1.09861	6.4783
000650	2019	1.69704	0.1269	22.3296	0.079661	23	0	0	C27	0.149826	20.207	1.04	6.2392	0.693147	7.0264
000650	2021	2.03078	0.142	22.6559	0.084632	25	0	0	C27	0.138313	20.113	1.07	0.0329	4.40672	6.8916
000651	2018	1.48555	0.631	26.2497	0.168597	22	1	1	C38	0.330628	22.8722	3.67	0.9977	3.61092	7.3263
000651	2019	1.9982	0.604	26.3596	0.126856	23	1	1	C38	0.242638	22.9016	3.03	1.011	3.78419	6.7102
000652	2017	1.05087	0.825854	24.214	0.022907	21	1	1	F51	0.118971	19.0488	0.06	0.0061	0.693147	6.3435
000652	2018	0.979299	0.825854	24.2676	0.054644	22	1	1	F51	0.089824	19.1272	0.04	0.0095	0	6.7854
000652	2019	0.98752	0.8255	24.2565	-0.010992	23	1	1	F51	0.059568	19.1109	0.05	0.0061	0	6.3084
000652	2021	0.99865	0.825854	24.3411	0.10833	25	1	1	F51	0.025404	19.3149	0.11	0.0028	0	6.5174
000655	2021	1.59461	0.1378	21.9434	0.090813	25	1	0	B08	0.049352	19.9401	1.54	0	1.60944	6.192
000656	2018	0.979567	0.825854	26.1644	0.466019	22	0	1	K70	0.133721	22.1119	0.03	1.2202	1.09861	6.8907
000656	2019	0.965355	0.825854	26.3596	0.394048	23	0	0	K70	0.141396	22.4504	0.06	1.2771	0	7.2413
000656	2021	0.8551	0.7907	26.3596	-0.025701	25	0	0	K70	0.088452	22.67	0.09	0.4653	1.09861	7.935
000657	2016	1.80596	0.4783	22.6519	0.007347	20	1	0	C32	0.015184	20.7287	4.04	0	1.09861	6.193
000657	2017	1.54711	0.4943	22.727	0.11147	21	1	0	C32	0.049946	20.8005	3.36	0	1.94591	6.8047
000657	2018	1.12199	0.4924	22.7297	0.002736	22	1	0	C32	0.054017	20.9189	2.14	0	0.693147	6.5107
000657	2019	1.29517	0.4711	22.7133	-0.016285	23	1	0	C32	0.052131	20.94	3.8	0	0.693147	5.267
000657	2021	2.18492	0.4261	23.0075	0.066814	25	1	0	C32	0.12076	21.1572	3.43	0.2498	0	6.9005
000659	2019	2.19511	0.7235	21.5888	-0.043006	23	0	0	C29	0.025419	19.233	0.34	0	0.693147	3.24281
000659	2021	3.07503	0.7844	21.564	0.054512	25	0	0	C29	0.049673	19.2114	0.3	0	0.693147	6.512
000661	2015	4.50756	0.3618	22.0623	0.211877	19	1	0	C27	0.240412	19.7512	8.01	0.0695	0.693147	6.693
000661	2016	3.34973	0.2826	22.5484	0.625873	20	1	0	C27	0.196618	20.0517	9.14	0.0833	0.693147	6.9831
000661	2017	4.52723	0.2926	22.7182	0.185042	21	1	0	C27	0.192236	20.3383	8.5	0.1023	0.693147	6.247
000661	2018	3.49055	0.328	22.9654	0.280436	22	1	0	C27	0.253821	20.8745	7.37	0.0583	0	7.0881
000661	2019	7.41814	0.3077	23.2665	0.351459	23	1	0	C27	0.31046	21.0756	5.51	0.0644	0	6.9969
000661	2021	5.11286	0.2345	23.8375	0.336674	25	1	0	C27	0.263698	21.4083	10.16	0.0657	0	7.3503
000662	2016	3.23286	0.1325	22.4766	1.58924	20	0	0	I65	0.117734	17.5035	0.73	0	3.04452	6.1201
000662	2017	1.97467	0.2171	22.6854	0.232114	21	0	1	I65	0.108563	17.7047	1.46	0.0107	3.21888	4.9523
000663	2015	1.92677	0.4869	22.1055	1.58924	19	1	0	C21	0.039612	18.593	1.18	0.0007	0	6.5402
000663	2016	1.8289	0.5001	22.1874	0.085416	20	1	0	C21	0.061404	19.4819	2.17	15.7799	1.38629	6.1701
000663	2017	1.94015	0.4675	22.1496	-0.03716	21	1	0	C21	0.03256	19.471	1.14	15.7799	2.19722	6.2132
000665	2015	1.93464	0.2967	22.7521	0.011968	19	1	1	R86	0.071655	20.4148	2.28	0	3.21888	6.1666
000665	2016	1.40556	0.2866	22.8175	0.06763	20	1	0	R86	0.053715	20.5583	2.74	0	3.61092	6.7529
000667	2018	0.939607	0.6626	23.863	0.339435	22	0	0	K70	0.019492	19.6329	0.26	1.0249	0.693147	5.8947
000672	2015	2.07975	0.6014	22.2662	0.214966	19	0	1	C30	0.033002	18.5818	0.17	0.0157	1.79176	5.6898
000672	2016	2.45135	0.7242	22.4834	-0.016167	20	0	1	C30	0.072648	18.7262	0.1	0.012	2.19722	6.9028
000672	2017	1.92809	0.6073	22.513	0.030054	21	0	1	C30	0.351265	18.8415	0.08	0	2.30259	7.0741
000672	2018	1.4713	0.4906	22.6695	0.169458	22	0	1	C30	0.351265	18.9603	0.67	0	1.79176	6.6753
000672	2019	1.91938	0.4162	23.0157	0.413718	23	0	1	C30	0.351265	19.0371	0.77	0	1.79176	6.9221
000672	2021	1.48245	0.4029	23.4396	0.338091	25	0	1	C30	0.278297	19.4776	2.17	0	1.60944	6.2859
000676	2017	1.80878	0.2806	22.6731	0.082578	21	0	0	I64	0.109359	19.0652	1.51	4.1644	4.40672	6.5792
000676	2018	1.41821	0.2566	22.7888	0.122714	22	0	0	I64	0.130751	19.6833	1.62	4.1644	4.30407	4.9126
000676	2019	1.57585	0.2812	22.9488	0.173532	23	0	0	I64	0.096979	20.0827	1.54	4.6839	4.69135	6.735
000676	2021	2.20106	0.25	22.3493	-0.155452	25	0	0	I64	0.034038	19.6382	2.06	0.1322	4.81218	4.8733
000677	2017	4.30011	0.2295	20.5546	0.000432	21	0	0	C28	0.011952	17.9864	3.76	0	0	6.8941
000677	2018	2.82084	0.2469	20.5871	0.033101	22	0	0	C28	0.009791	18.1992	3.56	0	0	4.8762
000677	2019	3.90912	0.2183	20.5768	-0.01024	23	0	0	C28	0.026987	18.3703	0.64	0	0	6.5195
000677	2021	2.86977	0.2078	20.7858	0.227534	25	0	0	C28	0.201982	18.6856	0.16	0	0	6.8673
000678	2016	2.84578	0.4999	21.6704	0.097064	19	1	1	C34	0.014217	19.335	3.41	0	0	3.24281
000678	2019	1.71336	0.5299	21.7147	-0.021982	22	0	0	C34	0.010498	19.589	3.02	0	0	6.5513
000680	2016	1.36159	0.6208	22.9492	-0.014555	19	1	0	C35	0.005039	20.0887	3.14	0.0052	0.693147	6.0667
000680	2017	1.28242	0.6219	22.981	0.032281	20	1	0	C35	0.017429	20.0559	2.5	0.0076	1.60944	7.0309
000680	2018	1.04102	0.6081	22.961	-0.029889	21	1	0	C35	0.023023	20.2426	2.86	0.0047	1.38629	6.1659
000680	2019	1.09113	0.584	22.9128	-0.047062	22	1	0	C35	0.016762	20.278	3.59	0.0047	1.38629	6.3368
000680	2021	1.16085	0.5627	23.0978	0.107563	24	1	0	C35	0.049505	20.5293	3.71	0.1804	2.07944	6.8459
000681	2015	9.85054	0.2376	21.7422	0.818019	18	0	0	R87	0.097899	18.2182	4.21	7.1031	3.21888	6.8999
000681	2016	4.12753	0.3379	21.9827	0.271988	19	0	0	R87	0.103742	18.5902	4.84	7.1031	3.98898	6.4169
000681	2017	3.69738	0.3649	22.1341	0.163442	20	0	0	R87	0.126637	18.5858	6.16	7.1031	4.31749	6.7573
000681	2018	4.17439	0.3121	22.1655	0.033382	21	0	0	R87	0.121752	18.6514	6.56	7.1032	3.91202	6.3662
000681	2019	3.187	0.2534	22.1384	-0.026677	22	0	0	R87	0.072687	18.8001	9.76	6.5329	4.09434	5.2366
000681	2021	4.40875	0.1745	22.0981	-0.020901	24	0	0	R87	0.048095	18.8076	16.58	17.8682	3.8712	6.7759
000682	2015	2.63157	0.4199	21.9076	0.052314	18	1	0	I65	0.062145	19.7407	6.89	0.019	2.56495	7.0666
000682	2017	1.29127	0.3419	22.29	0.406244	20	1	0	I65	0.071921	19.9445	6.59	0.0199	3.13549	6.3518
000682	2018	1.2244	0.3635	22.3632	0.075924	21	1	0	I65	0.069387	20.1094	7.22	0.014	2.83321	6.9251
000682	2019	1.51114	0.4319	22.5576	0.214666	22	1	0	I65	0.082697	20.2911	7.91	0.014	3.85015	7.1807
000682	2021	1.88738	0.4779	22.8098	0.160149	24	1	0	I65	0.104289	20.5845	8.54	0.0131	3.95124	6.8868
000683	2015	1.03639	0.5737	23.6876	-0.007593	18	0	0	C26	0.012458	19.8325	0.2	0.0002	0	6.8013
000683	2017	1.046	0.5222	23.8161	-0.008773	20	0	0	C26	0.092598	19.9809	1.17	0.5529	2.19722	6.3041
000683	2018	0.901512	0.5024	23.8851	0.07148	21	0	0	C26	0.147072	19.9716	1.46	0.6005	1.79176	6.751
000683	2019	0.861817	0.483	23.8811	-0.003999	22	0	0	C26	0.073023	20.1077	1.67	0.6085	1.09861	6.1253
000683	2021	1.37031	0.3483	23.9905	0.128296	24	0	0	C26	0.351265	20.2629	1.29	0.4157	1.09861	6.2567
000685	2019	0.930944	0.2957	23.6747	0.116042	22	1	0	D46	0.082169	19.7912	1.51	0	1.94591	6.7948
000685	2021	0.893637	0.3132	23.8364	0.0767	24	1	1	D46	0.097578	20.026	2.79	0	1.09861	6.332
000687	2016	3.65769	0.6524	22.0768	0.473256	19	0	0	C39	0.103512	18.1457	4.23	0.0384	1.94591	6.9246
000687	2017	2.60934	0.6563	22.1399	0.065165	20	0	0	C39	0.027343	18.6813	8.39	1.0799	2.89037	5.6051
000690	2015	2.21919	0.4786	22.9955	0.015274	18	0	0	D44	0.127941	19.3536	0.27	0.6467	0	6.526
000690	2016	1.75781	0.4768	23.4798	0.622972	19	0	0	D44	0.10146	19.295	1.48	0.5132	2.89037	6.214
000690	2017	1.51303	0.512	23.5791	0.104399	20	0	0	D44	0.012332	19.3349	0.5	5.6232	2.30259	5.7499
000690	2018	1.26786	0.5897	23.7956	0.241764	21	0	0	D44	0.053302	19.3082	0.03	5.6232	1.94591	7.0996
000690	2019	1.14707	0.4996	23.667	-0.120732	22	0	0	D44	0.096197	19.7142	0.03	5.6232	2.48491	6.1491
000691	2021	2.68171	0.5901	20.4121	0.007134	24	0	0	C26	0.161768	17.8158	3.15	0	0	5.8386
000695	2018	2.71124	0.377	20.5684	-0.168637	21	1	0	C23	0.110189	18.6695	1.52	0	0	6.4065
000695	2019	2.10218	0.4034	20.7011	0.141952	22	1	0	C23	0.064814	17.9466	3.32	0	0	6.468
000697	2017	3.17222	0.7023	22.3759	1.58924	20	0	1	C37	0.035062	19.4303	15.63	25.2303	0	5.5846
000697	2018	2.00802	0.41	22.3733	-0.002583	21	0	1	C37	0.009478	19.8262	7.83	21.0253	0	7.1088
000698	2015	1.27265	0.5978	22.9882	0.124804	18	1	0	C25	0.049174	19.6593	1.37	0.0055	1.09861	7.1043
000698	2016	1.21267	0.6026	23.0839	0.100437	19	1	0	C25	0.083889	19.6816	1.31	0.0055	0	6.3291
000698	2017	1.0463	0.5551	23.0117	-0.069641	20	1	0	C25	0.053012	19.6529	1.18	0.0055	1.60944	7.0454
000698	2018	0.835368	0.5073	22.9363	-0.072632	21	1	0	C25	0.026676	19.6035	1.36	0.0046	0	7.0949
000698	2021	1.06835	0.5916	23.0349	-0.034896	24	1	1	C25	0.026076	19.5775	2.22	0.0006	0.693147	7.0083
000700	2015	2.38028	0.4707	22.2401	0.160153	18	0	1	C36	0.155893	19.2854	2.71	0	0.693147	6.4531
000700	2016	1.48621	0.4771	22.504	0.286137	19	0	1	C36	0.067396	19.4865	3.48	0	0	6.1983
000700	2017	1.18289	0.643	22.7425	0.115131	20	0	1	C36	0.044765	19.9541	3.85	0	0	6.1911
000700	2018	1.01519	0.6853	22.7244	-0.017912	21	0	1	C36	0.00415198	20.3176	3.93	0	0	6.6911
000700	2019	1.11105	0.6967	22.7832	0.060574	22	0	1	C36	0.043193	20.4752	3.81	0	0	6.4304
000701	2015	1.24398	0.7054	23.3766	0.347993	18	1	0	F51	0.038177	19.6619	0.14	0	4.00733	6.8167
000701	2016	1.04849	0.6577	23.4954	0.126177	19	1	0	F51	0.026448	19.8863	0.14	0	4.15888	6.8235
000701	2017	0.909706	0.6468	23.4639	-0.031046	20	1	0	F51	0.014231	20.026	0.12	0	4.02535	6.4511
000701	2018	0.841403	0.6911	23.5201	-0.041102	21	1	0	F51	0.008553	20.4149	0.11	0	3.61092	6.61
000702	2015	7.22893	0.2668	20.2588	-0.116374	18	1	0	C13	0.009556	18.449	1.95	0.0005	0.693147	5.9015
000702	2016	5.89874	0.2865	20.2865	0.028093	19	1	0	C13	0.00415198	18.4003	1.53	0	0	5.5298
000702	2017	2.93858	0.3288	20.3751	0.092621	20	1	0	C13	0.031716	18.4123	1.49	0	0	6.7441
000702	2018	2.3346	0.2733	20.3937	0.018752	21	1	0	C13	0.105926	18.3936	1.44	0	0	6.4854
000702	2019	2.43957	0.1767	20.3357	-0.056341	22	1	0	C13	0.02837	18.3332	1.37	0	0	6.1028
000703	2018	1.1343	0.6266	24.8113	0.66532	21	0	0	C28	0.11238	20.6837	0.33	1.0415	2.63906	8.10326
000703	2019	1.12312	0.659	25.1686	0.378364	22	0	0	C28	0.154965	21.1277	0.62	0.6528	2.19722	7.574
000703	2021	1.0568	0.6879	25.3824	0.138786	24	0	1	C28	0.125199	21.5101	0.54	0.6972	1.79176	7.8021
000705	2015	3.57431	0.3403	21.385	0.075244	18	1	1	F51	0.02964	18.7802	0.86	0.0423	1.79176	6.1891
000705	2016	2.51363	0.3487	21.4249	0.034939	19	1	1	F51	0.036014	18.8597	0.69	0.0423	1.38629	6.6041
000705	2017	1.66158	0.3226	21.4417	0.01685	20	1	0	F51	0.046573	19.1291	0.96	0.0258	1.09861	6.3194
000705	2018	1.27425	0.3193	21.4748	0.033726	21	1	0	F51	0.050716	19.2952	1.32	0.0258	0	6.8687
000705	2019	1.19838	0.3387	21.6744	0.220841	22	1	1	F51	0.135702	19.3542	1.01	0.0258	2.48491	7.0171
000705	2021	1.3667	0.3732	21.8173	0.105549	24	1	0	F51	0.044289	19.4802	0.91	0.012	1.94591	6.6648
000707	2015	1.24281	0.825854	23.1286	0.103198	18	1	1	C26	0.010377	19.0553	3.06	0.0003	0	6.0317
000708	2015	1.3872	0.3191	22.3598	0.021891	18	1	0	C31	0.079346	19.6486	3.63	0	1.09861	6.6683
000708	2016	1.34242	0.3632	22.4892	0.138115	19	1	0	C31	0.08106	19.6294	3.72	0	0	6.8606
000708	2017	1.16849	0.3877	22.6071	0.125122	20	1	0	C31	0.101889	19.9142	3.5	0	0	6.3456
000708	2018	0.939782	0.4265	22.7616	0.167078	21	1	0	C31	0.121011	20.0807	4.48	0	0	5.6438
000708	2019	1.58966	0.6518	25.008	0.034515	22	1	0	C31	0.219492	22.1324	3.84	0	0	7.2077
000708	2021	1.82942	0.6116	25.1645	0.095628	24	1	0	C31	0.259439	22.2226	3.58	0	1.94591	7.2363
000709	2015	0.942753	0.745	25.9096	0.049559	18	1	0	C31	0.008845	22.3664	1.7	0	0	7.8261
000709	2016	0.939974	0.7493	25.949	0.040145	19	1	0	C31	0.031005	22.2853	1.9	0	0	6.3228
000709	2017	0.967149	0.7494	25.9711	0.022356	20	1	0	C31	0.045092	22.3097	1.86	0	0.693147	6.6036
000709	2018	0.86206	0.7176	26.0644	0.09781	21	1	0	C31	0.082192	22.3379	2.77	0.0001	0	6.5939
000709	2019	0.851653	0.7224	26.0795	0.015279	22	1	0	C31	0.048785	22.2823	2.71	0.0001	0.693147	6.7022
000709	2021	0.85716	0.7498	26.2181	0.009077	24	1	0	C31	0.049442	22.3512	2.47	0	0	5.659
000710	2018	5.30194	0.1082	21.5017	0.205712	21	0	0	M74	0.148323	19.331	6.49	21.5815	3.13549	3.4617
000710	2019	4.46431	0.2352	21.8446	0.409037	22	0	0	M74	0.180507	19.5001	7.67	21.3937	3.4012	7.1059
000711	2017	1.57118	0.5004	22.888	1.13256	20	0	1	E48	0.081813	18.5994	0.99	7.513	3.71357	7.3273
000711	2018	1.08844	0.5917	23.1207	0.261953	21	0	0	E48	0.023998	18.883	2.53	7.4788	4.00733	6.6815
000713	2015	2.377	0.2688	21.3454	-0.013819	18	1	0	A05	0.022555	18.6578	3.45	0.0008	1.09861	6.9543
000713	2018	0.895688	0.3353	21.6163	0.113817	21	1	0	A05	0.038219	18.6848	2.32	0	0	6.3087
000713	2019	1.75281	0.3282	21.6805	0.066307	22	1	0	A05	0.037685	18.7906	2.37	0	0	6.565
000713	2021	2.47921	0.2843	21.7215	0.021443	24	1	0	A05	0.100239	18.9185	2.68	0	0.693147	6.8163
000716	2015	2.30413	0.3848	21.7617	0.013466	18	0	0	C14	0.082757	18.9477	1.21	7.6196	1.79176	5.5807
000716	2016	2.06459	0.4152	21.8597	0.102999	19	0	0	C14	0.014138	19.0127	0.92	7.5024	2.48491	3.24281
000716	2017	1.16346	0.4613	22.342	0.619791	20	0	0	C14	0.046141	19.1007	0.8	7.4269	4.58497	6.7834
000716	2018	0.861945	0.4763	22.4096	0.069931	21	0	0	C14	0.008729	19.4462	0.17	10.0827	3.7612	5.9177
000716	2019	1.0501	0.4641	22.3908	-0.018643	22	0	0	C14	0.004921	19.4085	0.1	10.0819	4.04305	3.24281
000717	2018	1.29411	0.6239	23.5222	-0.042459	21	1	0	C31	0.351265	20.6646	4.86	0	1.94591	3.24281
000717	2019	1.20206	0.5342	23.5665	0.045335	22	1	0	C31	0.257264	20.7014	3.53	0	1.94591	7.0581
000717	2021	1.02615	0.4681	23.7483	0.15988	24	1	0	C31	0.187842	20.8436	3.14	0	1.94591	7.2627
000719	2018	1.02569	0.3268	23.1675	0.050773	21	1	0	R85	0.099001	21.0698	0.06	0	2.99573	6.9222
000719	2019	0.91828	0.3237	23.2347	0.068912	22	1	0	R85	0.104103	21.1472	0.23	0	3.13549	6.9009
000719	2021	0.877156	0.361	23.4251	0.092126	24	1	0	R85	0.105812	21.2339	0.3	0	3.63759	6.9076
000722	2021	1.2937	0.0625	21.9307	0.00597	24	1	0	D44	0.03787	17.7147	1.81	0	0	6.2094
000723	2016	3.1507	0.4126	23.2567	-0.152381	19	0	0	C25	0.10908	19.7233	0.04	0.0001	0	6.1931
000723	2017	2.43926	0.3919	23.3492	0.096965	20	0	0	C25	0.155059	19.7054	0.06	0.0001	1.38629	6.5686
000723	2018	1.2695	0.5666	23.651	0.150201	21	0	0	C25	0.244977	19.9533	0.15	0.19	1.09861	7.1887
000723	2019	2.49578	0.5275	23.7008	0.051109	22	0	0	C25	0.124549	19.5415	0.17	0.1941	0	6.0743
000723	2021	2.87118	0.5142	24.1044	0.084729	24	0	0	C25	0.240419	19.7198	1.25	0.0436	1.38629	5.8223
000725	2015	1.16252	0.4865	25.751	0.120028	14	1	0	C39	0.021095	22.358	6.82	0.0063	2.56495	6.6594
000725	2016	1.03647	0.5514	26.0469	0.344329	15	1	0	C39	0.024009	22.5256	6.01	0.0068	3.09104	6.0325
000725	2017	1.37354	0.5928	26.2689	0.248489	16	1	0	C39	0.080086	22.8046	7.43	0.0069	3.58352	7.1051
000725	2018	0.903175	0.6041	26.3596	0.187107	17	1	0	C39	0.02564	22.9384	7.45	0.0097	3.68888	6.4839
000725	2021	0.944903	0.5178	26.3596	0.060035	20	1	0	C39	0.155952	23.3062	5.67	0.0479	4.27667	8.10326
000726	2015	1.48415	0.1996	22.9306	0.053722	15	0	1	C17	0.102923	21.0397	4.78	0.1887	1.60944	6.3562
000726	2016	1.35282	0.212	22.9647	0.034752	16	0	1	C17	0.116146	21.0799	4.85	0.1496	1.60944	6.7485
000726	2017	1.13722	0.2355	23.0428	0.074596	17	0	1	C17	0.116065	21.1533	5.12	0.1532	1.60944	6.5266
000726	2018	1.08028	0.2668	23.0782	0.036098	18	0	1	C17	0.110728	21.1974	4.21	0.1196	2.07944	6.8216
000726	2019	0.920881	0.3017	23.1986	0.12789	19	0	1	C17	0.123472	21.2076	4.65	0.1277	1.38629	6.8967
000726	2021	0.835368	0.3557	23.2872	0.070678	21	0	1	C17	0.039775	21.0557	4.83	0.3822	0.693147	6.9177
000727	2015	1.1313	0.4291	24.1879	0.05813	18	1	0	C39	0.00415198	19.2348	2.8	0.0002	0	6.2079
000727	2017	0.835368	0.4565	24.243	-0.000463	20	1	0	C39	0.00415198	20.426	4.77	0	0.693147	5.9953
000727	2021	1.15291	0.8235	24.4464	0.14879	24	1	1	C39	0.19749	22.2687	1.86	0	1.79176	3.7708
000729	2015	1.52092	0.2494	23.627	-0.036336	18	1	0	C15	0.046353	21.6825	2.38	0.0137	1.09861	7.1807
000729	2017	1.29402	0.2443	23.6191	-0.008622	20	1	1	C15	0.012612	21.6906	2.25	0.0086	1.09861	6.406
000729	2018	1.12111	0.2224	23.5962	-0.022602	21	1	1	C15	0.016336	21.7106	2.2	0.0086	2.48491	7.4661
000729	2019	1.25118	0.2393	23.6226	0.026727	22	1	1	C15	0.019115	21.6826	2.41	0.0031	1.94591	6.7653
000729	2021	1.50982	0.2805	23.6896	0.050188	24	1	0	C15	0.021028	21.7344	2.53	0.0031	1.79176	6.7894
000731	2015	1.56559	0.4437	22.3491	0.123179	18	1	0	C26	0.020365	19.3079	0.07	0	0	6.7539
000731	2017	1.45839	0.3792	22.1988	-0.077712	20	1	0	C26	0.055951	19.3938	0.07	0	0	6.5156
000731	2018	1.01748	0.3018	22.1462	-0.051318	21	1	0	C26	0.079423	19.4176	0.06	0	0	5.7532
000731	2019	1.04757	0.2412	22.0639	-0.078933	22	1	1	C26	0.029867	19.5687	0.07	0	1.38629	6.9274
000731	2021	1.56066	0.1826	22.2076	0.101808	24	1	1	C26	0.200367	19.9247	0.21	0	1.60944	6.6776
000733	2015	2.18941	0.4266	22.6188	0.26298	18	1	0	C39	0.050423	20.5897	3.14	0	1.94591	6.5588
000733	2016	1.52908	0.5052	22.8253	0.229318	19	1	0	C39	0.047792	20.6421	3.03	0	1.60944	6.5095
000733	2017	1.2997	0.5224	22.9201	0.099519	20	1	0	C39	0.049769	20.7537	2.95	0	2.07944	7.0545
000733	2018	1.06537	0.5098	23.0395	0.126755	21	1	0	C39	0.055495	20.8838	4.69	0	2.63906	6.8485
000733	2019	1.39315	0.386	22.8942	-0.152091	22	1	0	C39	0.056137	20.9013	7.69	0	2.19722	5.9464
000733	2021	6.12071	0.3314	23.1323	0.241654	24	1	0	C39	0.223268	21.2578	8.74	0.0988	1.60944	7.0033
000735	2015	2.07313	0.5934	22.2279	0.059434	18	0	0	A03	0.035436	19.0427	0.28	0.0984	1.09861	5.4806
000735	2016	1.76032	0.4272	22.5453	0.373574	19	0	0	A03	0.033171	19.1186	0.38	2.4781	1.60944	6.3211
000735	2017	1.90893	0.4058	22.5449	-0.0004	20	0	0	A03	0.043081	19.2025	0.36	0.0726	2.3979	6.7759
000735	2018	2.11361	0.3522	22.5662	0.021524	21	0	0	A03	0.100657	19.344	0.43	0.0726	0.693147	6.2812
000735	2019	2.14464	0.3571	22.6019	0.036353	22	0	0	A03	0.007456	19.3825	0.46	0.0726	1.09861	6.6037
000737	2016	2.4098	0.825854	21.7516	-0.071898	19	1	0	C26	0.137805	19.5983	0.53	0	0.693147	3.24281
000738	2015	5.49066	0.2773	22.6618	0.066684	18	1	0	C37	0.04111	20.7396	3.46	0.0018	0	6.7796
000738	2016	4.37702	0.2376	22.6471	-0.014587	19	1	0	C37	0.041142	20.8337	4.33	0.0009	0	6.0534
000738	2017	2.68235	0.2414	22.694	0.04806	20	1	0	C37	0.04071	20.8702	3.93	0.0009	0	6.2796
000738	2018	2.12282	0.2192	22.7054	0.011399	21	1	0	C37	0.046328	20.9451	3.94	0.0009	0	6.6108
000738	2019	2.1432	0.2467	22.7895	0.087822	22	1	0	C37	0.04522	21.0255	4.54	0.0009	0	6.0811
000738	2021	3.05573	0.2464	23.3748	0.536442	24	1	0	C37	0.058881	21.1804	3.65	0	0	6.329
000739	2015	2.2952	0.552	22.4087	0.065812	18	0	0	C27	0.088182	19.9509	4.44	0.0053	0	6.061
000739	2016	2.07127	0.5343	22.4494	0.041524	19	0	0	C27	0.104463	20.0567	4.22	0.0053	0	6.5483
000739	2017	1.80182	0.4641	22.4622	0.012843	20	0	1	C27	0.090565	20.0696	4.37	0.0051	0.693147	6.3357
000739	2018	1.94317	0.4185	22.4726	0.01048	21	0	1	C27	0.115906	20.1573	4.57	0.0051	0	7.227
000739	2019	2.76578	0.4223	22.5985	0.134015	22	0	1	C27	0.155597	20.1376	4.71	0.0051	0	6.9478
000739	2021	4.96083	0.4478	22.9385	0.222627	24	0	0	C27	0.202218	20.3862	5.36	0.0141	1.60944	7.1559
000751	2015	2.93372	0.4491	22.016	0.094392	18	1	0	C32	0.046271	19.698	0.05	0.0005	0	6.7518
000751	2016	2.41877	0.4834	22.1452	0.137815	19	1	0	C32	0.064794	19.6495	0.09	0.0004	0	6.3452
000751	2017	2.16743	0.4289	22.1488	0.003692	20	0	0	C32	0.095743	19.7771	0.08	0.0002	0	6.3356
000751	2018	1.34031	0.4799	22.2644	0.122516	21	0	0	C32	0.022092	20.2717	0.06	0.0002	0	5.6898
000751	2019	1.4192	0.426	22.2461	-0.018134	22	0	0	C32	0.080171	19.8292	0.06	0	0	7.053
000751	2021	1.30788	0.6448	22.8334	0.134881	24	0	0	C32	0.070275	20.0474	0.05	0	0	6.9878
000756	2021	1.4595	0.502	22.7155	0.033707	24	1	0	C27	0.102826	20.5609	5	0.1309	1.79176	6.8251
000757	2015	6.84331	0.3877	20.6097	-0.028896	18	1	0	F52	0.027959	18.3634	1.66	0.0007	0	6.7443
000757	2016	5.35814	0.4248	20.7193	0.115773	19	1	0	F52	0.047024	18.4838	2	0.0005	0	6.6727
000757	2018	2.35628	0.4327	20.9343	0.107216	21	1	0	F52	0.11978	18.658	3.14	0.0005	0	5.9037
000757	2019	1.36929	0.4614	21.8459	-0.097045	22	1	0	F52	0.088439	19.3083	0.53	0.0003	0	6.5986
000757	2021	1.45557	0.3675	21.763	-0.06658	24	0	0	F52	0.049617	19.4662	0.52	0.0003	1.09861	6.6081
000758	2015	1.36832	0.7221	23.8445	0.17582	18	1	0	B09	0.045683	20.456	0.03	0.0141	0	7.0292
000758	2016	1.383	0.72	23.8902	0.038708	19	1	0	B09	0.052226	20.5252	0.03	0.0111	0	5.8482
000758	2017	1.2661	0.6999	23.8307	-0.064673	20	1	0	B09	0.054527	20.4592	0.18	0.0104	0.693147	4.0004
000758	2018	0.917574	0.6312	23.9461	0.113555	21	1	0	B09	0.030687	20.5108	0.04	0.0062	0	4.5516
000758	2021	1.12092	0.5548	23.6673	-0.140432	24	1	0	B09	0.025324	20.48	0.15	0.0026	1.09861	6.0743
000760	2016	3.16993	0.301	21.8196	0.535852	19	0	0	C36	0.023693	18.8145	24.7578	1.4965	0	5.9912
000761	2016	1.04436	0.7545	24.7159	0.218978	18	1	0	C31	0.064126	21.273	4.87	0	0	7.2055
000761	2017	1.00738	0.7643	24.8664	0.162375	19	1	0	C31	0.114321	21.3211	3.43	0	0	6.9118
000761	2018	0.878369	0.6703	24.8115	-0.053424	20	1	0	C31	0.060054	21.4062	2.98	0	0	5.4022
000761	2019	0.907856	0.6705	24.8297	0.018428	21	1	0	C31	0.028073	21.4697	2.44	0	0.693147	6.0306
000762	2015	5.36918	0.1588	21.5998	-0.097988	18	1	0	B08	0.017814	18.3407	0.16	0.007	0	6.8911
000762	2016	3.1774	0.1415	21.7954	0.216027	19	1	0	B08	0.02504	18.4217	0.03	0.0064	0	6.385
000762	2021	9.70591	0.0983	21.7811	0.057461	24	1	0	B08	0.073366	18.3898	0.21	0.0048	0	6.7925
000766	2015	2.76958	0.4594	22.1477	1.58924	18	0	0	C27	0.004724	17.1837	4.02	0	0	6.7568
000766	2016	3.41542	0.2153	22.3916	0.276207	19	0	0	C27	0.066144	18.4055	4.96	0	0.693147	6.5088
000766	2018	1.31389	0.2083	22.5145	0.047187	21	0	0	C27	0.071833	18.669	3.55	0	0	5.8016
000766	2021	1.48516	0.4959	22.2582	-0.067567	24	0	0	C27	0.014635	18.8712	5.02	0.004	0	6.5466
000767	2018	0.990802	0.825854	24.643	0.040913	21	1	0	D44	0.006136	20.7673	0.03	0.0002	0	6.2681
000767	2019	0.989954	0.825854	24.6538	0.010865	22	1	0	D44	0.00415198	20.8554	0.03	0.0002	0	6.8268
000768	2015	2.37832	0.5478	24.3466	0.100366	18	1	0	C37	0.030857	22.2957	0.57	0.0007	0	7.5034
000768	2016	2.04951	0.5486	24.3924	0.046786	19	1	0	C37	0.026265	22.3116	1.68	0.0009	0	7.0678
000768	2017	1.71465	0.5668	24.4304	0.038808	20	1	0	C37	0.026837	22.3648	2.62	0.0007	0	7.5032
000768	2018	1.3621	0.5968	24.5923	0.175723	21	1	0	C37	0.027483	22.4207	1.87	0.0007	0	6.576
000768	2019	1.58955	0.6595	24.6102	0.018063	22	1	0	C37	0.031688	22.4304	0.39	0.0006	0	7.5174
000768	2021	2.1851	0.7813	24.9998	0.231417	24	1	0	C37	0.042059	22.5277	0.72	0.0002	0	7.0742
000777	2015	6.71177	0.3821	21.3659	0.043554	18	1	0	C34	0.073213	18.9139	3.74	0.0163	0	6.178
000777	2016	4.78973	0.3303	21.3778	0.011979	19	1	0	C34	0.082997	18.9353	3.95	0.0038	0.693147	6.5443
000777	2017	3.14206	0.3772	21.449	0.073809	20	1	0	C34	0.031087	18.9255	4.52	0.0038	0	6.1826
000777	2018	2.10323	0.3983	21.5367	0.091653	21	1	0	C34	0.077897	18.9918	3.45	0.0038	0	7.066
000777	2019	2.32043	0.3911	21.6065	0.072258	22	1	0	C34	0.095948	18.9927	3.53	0.0038	0	7.0463
000777	2021	2.50556	0.4321	21.7986	0.187529	24	1	0	C34	0.074874	19.12	3.47	0.0942	1.38629	6.6417
000778	2015	1.1049	0.6401	24.6526	-0.045127	18	1	0	C33	0.025938	21.3262	1.68	0.0123	1.09861	6.6108
000778	2016	1.00783	0.6255	24.6206	-0.031441	19	1	0	C33	0.024511	21.1847	1.71	0.0111	0.693147	7.2075
000778	2017	1.00432	0.5794	24.6158	-0.004854	20	1	0	C33	0.054549	21.3107	2.39	0.0099	0.693147	8.10326
000778	2018	0.91307	0.5812	24.6714	0.053065	21	1	0	C33	0.095923	21.4357	2.41	0.0099	1.09861	4.5794
000778	2019	0.884753	0.549	24.6265	-0.043833	22	1	0	C33	0.071997	21.4988	2.02	0.0022	1.09861	6.5991
000778	2021	0.835368	0.5066	24.7007	0.00361	24	1	1	C33	0.086349	21.5136	2.34	0.0253	1.09861	7.059
000779	2017	4.62605	0.5306	20.2692	-0.114919	20	1	0	M74	0.306627	18.0379	0.69	0	0	6.682
000779	2018	0.98964	0.6172	22.1913	0.13964	21	1	0	M74	0.130124	20.5503	0.78	0	0.693147	5.9392
000779	2019	1.60748	0.4644	21.9491	-0.168637	22	1	0	M74	0.173611	20.6919	1.55	0.0158	0.693147	6.973
000779	2021	1.22365	0.4158	22.1579	0.076321	24	1	0	M74	0.142038	20.8815	1.55	0.0158	1.38629	6.4828
000782	2015	3.89972	0.4331	21.5551	-0.096705	18	0	0	C28	0.036478	19.1057	3.2	0.0011	0	6.3169
000782	2017	2.10995	0.5302	21.692	0.035389	20	0	0	C28	0.030061	19.1526	3.75	0.0011	0	6.7744
000782	2018	1.26816	0.4888	21.7857	-0.013873	21	0	0	C28	0.02598	19.234	3.32	0.0011	0	7.0924
000782	2019	1.14285	0.4508	21.7029	-0.079451	22	0	0	C28	0.007358	19.2225	3.52	0.0011	0	5.2799
000782	2021	1.52708	0.5289	21.8718	0.117291	24	0	0	C28	0.038462	19.2859	3.98	0	0	6.1622
000785	2019	2.29742	0.5228	24.2433	0.205173	22	1	0	L72	0.22509	20.9314	0.58	6.5546	3.04452	6.496
000785	2021	1.23923	0.6399	24.7524	0.411253	24	0	1	L72	0.11648	21.1348	0.63	6.1116	3.43399	6.5146
000786	2015	1.55607	0.3192	23.3337	0.017334	18	1	0	C30	0.136708	20.4854	1.8	0	0	6.5613
000786	2016	1.55343	0.2708	23.387	0.054759	19	1	0	C30	0.148586	20.4627	2.65	0	0	7.0226
000786	2017	2.7223	0.2244	23.5027	0.122748	20	1	0	C30	0.20514	20.5845	2.37	0	0	7.0342
000786	2018	1.49189	0.1937	23.6085	0.111563	21	1	0	C30	0.1842	20.695	2.91	0	0.693147	6.7392
000786	2019	2.32576	0.3225	23.7896	0.198545	22	1	0	C30	0.031509	20.818	3.16	0	0	5.9863
000786	2021	2.54321	0.2652	24.0032	0.156965	24	1	1	C30	0.191957	21.2592	4.15	0	1.09861	7.0386
000788	2016	4.59032	0.4425	21.4371	-0.168637	19	1	0	C27	0.009845	18.2812	0.25	0.0003	0	3.24281
000788	2017	2.93638	0.4358	21.4537	0.016728	20	1	0	C27	0.028698	18.3544	0.62	0	0.693147	3.3443
000788	2018	1.88783	0.4359	21.4853	0.03213	21	1	0	C27	0.037832	18.5227	0.78	0	0	3.6624
000788	2019	2.10677	0.4934	21.6235	0.148239	22	1	0	C27	0.040638	18.64	1.23	0	0	3.24281
000788	2021	2.08129	0.4748	21.6559	0.101942	24	1	0	C27	0.032861	18.6656	1.91	0	0.693147	3.24281
000789	2018	1.05824	0.3938	23.0312	0.20057	21	1	0	C30	0.342637	20.3522	0.03	0.0032	0	5.0174
000789	2019	1.18744	0.3628	23.1919	0.174318	22	1	0	C30	0.301765	20.4567	0.12	0.0032	0.693147	6.4481
000789	2021	0.933683	0.3746	23.5814	0.151306	24	1	0	C30	0.227933	20.675	2.74	0.0032	1.60944	7.1028
000790	2016	5.59262	0.3897	20.8104	0.178417	18	0	1	C27	0.132081	17.9406	6.41	0.1323	0.693147	6.5558
000790	2017	2.75969	0.3674	21.0055	0.215414	19	0	0	C27	0.228173	18.0017	6.33	0.0001	0.693147	6.1954
000790	2018	2.32771	0.2293	20.804	-0.168637	20	0	0	C27	0.03723	18.0141	5.75	0.0001	0.693147	6.6293
000790	2019	2.67888	0.2264	20.853	0.050171	21	0	0	C27	0.071822	18.0795	3.96	0.0001	0.693147	6.1918
000790	2021	3.29505	0.2506	20.9912	0.146726	23	0	1	C27	0.07357	18.2371	1.98	0.2749	0.693147	7.0491
000791	2021	1.06834	0.5447	23.6003	-0.067046	24	1	0	D44	0.040725	19.4966	0.05	0.0005	1.60944	6.7022
000792	2015	1.28763	0.6967	25.1142	0.188719	18	1	0	C26	0.024872	21.2607	0.07	0.0003	0	5.5295
000793	2015	2.67118	0.2631	23.2729	0.181382	18	0	0	R85	0.10577	20.5041	0.87	0	3.78419	6.0403
000793	2016	1.95847	0.2557	23.3167	0.04352	19	1	0	R85	0.105334	20.4596	1.73	0	4.09434	6.5574
000793	2017	1.6254	0.36	23.4853	0.183576	20	0	0	R85	0.042084	20.1615	0.6	0	3.66356	5.2836
000793	2019	1.04187	0.5191	23.2785	-0.009298	22	0	1	R85	0.062249	20.1783	1.31	0	3.66356	3.3752
000793	2021	1.39887	0.4925	22.5917	-0.168637	24	0	1	R85	0.019811	18.7765	4.08	0	2.94444	5.9089
000795	2016	3.04994	0.208	21.6495	0.132487	19	0	0	C30	0.018738	19.177	5.41	0.306	0	6.581
000795	2017	2.87713	0.1996	21.6884	0.039615	20	0	0	C30	0.050437	19.3718	5.39	0.306	0	6.866
000795	2018	1.63987	0.2225	21.7725	0.087755	21	0	0	C30	0.056114	19.7073	4.99	0.306	1.09861	6.7086
000795	2019	2.31197	0.3093	21.9609	0.095003	22	0	0	C30	0.061679	19.8096	4.98	0.2677	1.94591	6.6614
000795	2021	2.60087	0.4362	22.2224	0.134706	24	0	0	C30	0.039712	19.9101	4.59	0	2.19722	5.9561
000797	2018	1.00831	0.6309	23.4833	0.033169	21	1	0	K70	0.075236	19.9123	0.1	0.0682	2.30259	6.7737
000797	2019	0.977711	0.7072	23.7326	0.283128	22	1	0	K70	0.065596	19.975	0.13	0.0645	2.48491	6.6419
000797	2021	0.928931	0.736	23.7794	-0.090258	24	1	0	K70	0.026821	20.1047	0.09	0.06	3.13549	6.211
000799	2018	2.04971	0.2406	21.7776	0.12917	21	1	0	C15	0.10641	18.852	0.3	0	1.09861	4.9939
000799	2019	3.8552	0.2472	21.8953	0.124922	22	1	0	C15	0.129931	19.1794	0.64	0	1.38629	6.9657
000799	2021	10.8245	0.4137	22.5169	0.38604	24	1	0	C15	0.280033	19.6219	0.3	0	0	7.103
000800	2015	1.99216	0.5152	23.6158	-0.13753	18	1	0	C36	0.006945	21.2448	1.6	0	0.693147	6.2253
000800	2017	1.51873	0.5716	23.6405	-0.029359	20	1	0	C36	0.031464	21.0429	1.42	0	0.693147	6.6862
000800	2018	1.14173	0.5634	23.6479	0.004868	21	1	0	C36	0.034166	21.0657	2.72	0	2.07944	4.1412
000800	2019	1.41267	0.5871	23.7016	0.055131	22	1	0	C36	0.004712	21.1362	3.88	0	2.77259	6.3209
000800	2021	1.30979	0.6239	24.9684	0.086062	24	1	0	C36	0.153529	22.4008	3.37	0.0414	1.60944	8.10326
000801	2015	3.84251	0.5179	22.283	0.19602	17	1	1	C39	0.11357	19.8267	7.02	0	4.00733	6.7726
000801	2016	2.66094	0.5327	22.3542	0.073751	18	1	1	C39	0.084996	19.9146	6.11	0	3.97029	6.3924
000801	2017	1.69757	0.5264	22.3318	-0.022133	19	1	1	C39	0.00415198	19.9051	5.99	0	4.20469	6.3261
000801	2018	1.36906	0.5508	22.412	0.083437	20	1	1	C39	0.03777	19.9868	6.64	0	4.5326	6.6162
000801	2019	1.56474	0.5541	22.4216	0.009683	21	1	1	C39	0.010378	19.9677	8.44	0	3.49651	6.1043
000803	2021	2.54474	0.5224	21.7386	0.520326	23	1	0	N77	0.085281	18.5385	1.49	4.4057	2.89037	6.6177
000807	2016	1.23801	0.691	24.1867	0.090358	18	1	0	C32	0.025042	20.5491	2.8	0.0089	0	6.425
000807	2017	1.43859	0.6953	24.3034	0.122966	19	1	0	C32	0.068856	20.7336	2.98	0.0075	0	7.0055
000807	2019	1.02086	0.6823	24.4016	0.054851	21	1	0	C32	0.050043	21.1506	4.13	0.003	0	5.7613
000807	2021	1.47114	0.4474	24.3566	-0.077562	23	1	0	C32	0.243003	21.3413	3.58	0.0019	0	7.8024
000810	2016	2.79833	0.5866	22.6075	0.084321	18	0	0	C39	0.19103	20.3235	3.93	4.9299	3.68888	7.2303
000810	2017	1.61787	0.6355	22.7484	0.151242	19	0	0	C39	0.034748	20.4834	3.79	5.06	4.15888	6.4824
000810	2018	1.34344	0.6282	22.8454	0.105451	20	0	0	C39	0.108248	20.4765	4.79	5.073	4.62497	7.2802
000810	2019	1.83299	0.6293	23.0786	0.21452	21	0	0	C39	0.170134	20.7411	5.5	4.8402	4.29046	6.9271
000810	2021	1.5282	0.5929	23.1389	0.092398	23	0	0	C39	0.093571	20.7792	5.19	4.1054	4.36945	6.5458
000811	2015	2.04889	0.5289	22.2086	-0.049043	17	1	0	C34	0.165737	19.7658	3.21	0.0027	0	6.2289
000811	2016	1.78231	0.5454	22.3865	0.194635	18	1	0	C34	0.142959	19.8447	3.39	0.0027	0	6.555
000811	2017	1.41267	0.4869	22.4387	0.042441	19	1	0	C34	0.12557	20.0264	3.2	0.0025	0	6.9931
000811	2018	1.06749	0.5095	22.5235	0.088513	20	1	0	C34	0.103748	20.161	3.19	0.0012	0	6.9111
000811	2019	1.16913	0.4657	22.7291	0.229016	21	1	0	C34	0.135156	20.2066	3.38	0.0011	0.693147	7.4013
000811	2021	1.66128	0.4976	23.0121	0.204946	23	1	0	C34	0.066582	20.5048	3.53	0.0027	0	6.86
000812	2016	3.47777	0.3684	21.3086	-0.082424	18	0	1	C23	0.051284	18.6238	0.43	0.2628	0	6.6239
000812	2017	1.93269	0.4213	21.6116	0.353929	19	0	1	C23	0.039809	18.6964	1.43	0	1.09861	5.7471
000812	2018	1.48278	0.4621	21.681	0.07178	20	0	1	C23	0.016858	19.1099	3.09	0.1317	1.38629	6.6663
000812	2019	1.36839	0.5212	21.8199	0.149092	21	0	1	C23	0.023423	19.0962	3.16	0.1317	1.09861	7.1762
000812	2021	2.46641	0.5427	22.0445	0.151036	23	0	0	C23	0.020268	19.2456	3.2	0.0927	1.60944	6.0033
000813	2016	5.53573	0.0625	22.0911	1.25799	18	0	0	C27	0.251287	18.5172	3.59	0	0	6.9631
000813	2017	3.90148	0.1155	22.3601	0.30865	19	0	0	C27	0.191711	18.793	2.46	0	0	7.0562
000813	2018	3.58295	0.1081	22.5019	0.152299	20	0	0	C27	0.189383	18.9746	2.63	0	0	6.7344
000813	2019	2.43178	0.0625	22.5029	0.00104	21	0	0	C27	0.061636	19.1138	6.68	0	0	6.2754
000815	2017	4.03008	0.2775	21.7521	-0.023327	19	1	0	C22	0.012738	18.3324	0.12	0	2.63906	5.2113
000815	2018	1.84724	0.3336	21.8548	0.108251	20	1	0	C22	0.021953	18.5065	0.12	0	2.56495	4.9875
000815	2019	1.78719	0.3561	21.9138	0.060782	21	1	0	C22	0.024737	18.3895	1.06	0	2.30259	6.8968
000816	2015	2.21851	0.4328	22.6143	-0.071065	18	0	0	C34	0.00415198	19.472	1.91	0.0022	4.09434	6.2778
000816	2021	1.86061	0.349	22.0805	0.053057	24	0	0	C34	0.025934	19.0046	0.98	0.4952	4.23411	6.7237
000818	2015	2.64384	0.1628	21.6696	-0.034643	18	0	0	C26	0.057843	19.7441	0.19	0	0	6.5337
000818	2016	3.42088	0.1299	21.7037	0.03469	19	0	0	C26	0.049836	19.9129	0.2	0.529	0	6.7874
000818	2017	2.67654	0.3147	22.0589	0.42635	20	0	1	C26	0.106484	20.1344	0.22	0.039	1.09861	6.5651
000818	2018	1.92466	0.4161	22.1635	0.110298	21	0	0	C26	0.203929	19.9713	0.64	1.3544	0	6.6205
000818	2019	3.4784	0.3809	22.2162	0.054118	22	0	0	C26	0.119682	19.9429	1	1.3401	1.09861	6.198
000818	2021	5.09491	0.2946	22.3816	0.087284	24	1	0	C26	0.204417	19.9071	2.68	0.3846	1.94591	6.486
000819	2015	10.8245	0.1329	20.5234	0.055089	18	1	0	C25	0.068282	18.3951	0.071	0.0073	0	6.6058
000819	2016	8.32191	0.1382	20.5337	0.010404	19	1	0	C25	0.016271	18.3492	0.12	0.0073	0	5.2005
000819	2018	2.90012	0.1215	20.5751	0.051591	21	1	0	C25	0.064501	18.4215	0.11	0.0065	0	7.4037
000819	2019	2.53792	0.1284	20.6801	0.110754	22	1	0	C25	0.073575	18.4296	0.42	0	0	6.3673
000819	2021	4.84405	0.2002	20.8949	0.187968	24	1	0	C25	0.079928	18.4935	0.61	0	0	6.5327
000820	2016	10.8245	0.4846	20.9019	0.474989	18	0	0	C42	0.351265	18.2679	5.73	0	0	6.9087
000821	2015	3.1565	0.3607	21.7451	0.432658	17	0	1	C35	0.044495	18.85	3.85	8.1512	0.693147	6.7269
000821	2016	3.0005	0.3677	21.804	0.060609	18	0	1	C35	0.050234	18.9767	4.43	8.1459	3.04452	6.3275
000821	2017	2.34551	0.3661	21.8243	0.020497	19	0	1	C35	0.074984	19.0838	4.88	8.2505	3.66356	6.7231
000821	2018	1.2454	0.4407	22.3571	0.70382	20	0	1	C35	0.048901	19.4137	4.68	17.1854	3.61092	7.0531
000821	2021	1.7145	0.6189	22.7825	0.270378	23	0	1	C35	0.044439	19.8539	4.76	10.7053	1.94591	7.005
000822	2019	1.23539	0.2628	22.2315	-0.013541	21	1	0	C26	0.049011	20.012	0.22	0	0	5.8111
000822	2021	1.48506	0.3683	22.4408	0.293618	23	1	0	C26	0.185368	20.3032	0.1	0	0	6.9728
000823	2015	1.66862	0.313	22.2525	-0.031785	18	1	0	C39	0.038669	20.1977	3.17	0.0113	2.30259	6.0164
000823	2016	1.70674	0.2923	22.2748	0.022614	19	1	0	C39	0.071501	20.1845	3.37	0.0113	2.94444	6.7283
000823	2017	1.74093	0.3127	22.3514	0.079594	20	1	0	C39	0.070493	20.3032	3.52	0.0113	3.04452	6.8683
000823	2018	1.08657	0.3155	22.4155	0.066194	21	1	0	C39	0.091456	20.4396	3.91	0.0113	2.77259	5.8251
000823	2019	1.5769	0.3063	22.4654	0.051112	22	1	0	C39	0.094186	20.5434	4.43	0.0113	3.17805	6.8894
000823	2021	1.31288	0.4349	22.8432	0.204441	24	1	0	C39	0.097886	20.6861	4.1	0.0113	3.61092	6.4736
000825	2016	0.990546	0.6814	25.008	0.001914	18	1	0	C31	0.04519	21.5985	3.55	0.0041	0	6.9231
000825	2017	1.01228	0.633	25.034	0.025325	19	1	0	C31	0.172937	21.7524	2.81	0.0028	0.693147	6.6262
000825	2018	0.899166	0.5708	24.9975	-0.035879	20	1	0	C31	0.168824	21.886	3.04	0.0028	0	5.6837
000825	2019	0.871253	0.5363	24.9653	-0.031676	21	1	0	C31	0.065439	21.9277	3.26	0.0017	0	6.5005
000825	2021	1.06748	0.4743	24.9369	-0.010234	23	1	0	C31	0.181155	22.1215	3.31	0.0017	1.09861	7.778
000826	2015	2.76082	0.6025	23.4667	0.627361	17	1	0	N77	0.144689	19.813	3.05	0.754	2.48491	7.1048
000826	2016	1.88636	0.6347	23.8372	0.448496	18	1	0	N77	0.14471	20.5656	2.07	1.1228	1.38629	7.4799
000826	2017	1.5905	0.539	24.1918	0.42557	19	1	0	N77	0.099105	21.1999	2.5	0.7744	1.94591	7.3218
000826	2018	0.99542	0.6083	24.3713	0.196676	20	1	0	N77	0.040169	21.7455	1.82	0.1338	1.60944	6.3631
000826	2019	0.923053	0.6164	24.4805	0.115368	21	1	0	N77	0.024546	21.5668	1.29	0.0115	1.60944	6.3138
000829	2017	1.50771	0.7956	23.3736	0.200947	20	1	1	F51	0.090159	20.2269	0.11	0.2707	3.2581	7.4982
000829	2019	1.29386	0.8126	23.3271	0.063491	22	1	0	F51	0.033681	20.2388	0.16	0.3515	3.2581	7.0097
000829	2021	1.88584	0.825854	23.6328	0.285654	24	1	0	F51	0.076406	20.5633	0.12	0.1365	3.55535	7.8636
000830	2015	1.09784	0.644	23.8308	0.126118	17	1	0	C26	0.041513	20.9194	0.5	0.0803	1.09861	6.5416
000830	2016	0.981932	0.6552	23.9447	0.120613	18	1	0	C26	0.030425	20.8693	3.91	0.0803	0.693147	6.0791
000830	2017	1.46188	0.6222	24.0474	0.108129	19	1	0	C26	0.203822	20.8642	3.41	0.0803	0	7.5159
000830	2018	1.1213	0.6047	24.0478	0.000426	20	1	0	C26	0.285566	20.9973	3.52	0.0712	0.693147	7.518
000830	2019	1.13503	0.6254	24.1314	0.087069	21	1	0	C26	0.15172	21.2362	3.57	0.0712	0.693147	6.4554
000831	2018	3.52333	0.0769	21.5913	0.09497	20	1	0	C32	0.047188	17.8551	0.58	0	0	3.24281
000831	2019	4.76248	0.166	21.7406	0.161001	21	1	0	C32	0.041783	18.1743	0.69	0	0	6.686
000831	2021	10.1759	0.3032	22.0783	0.238078	23	1	1	C32	0.078589	17.6667	0.52	0	0	7.1898
000833	2016	2.23586	0.2302	21.9527	0.003984	18	1	0	S90	0.014703	19.7144	2.11	0.0006	0.693147	5.9402
000833	2017	1.54546	0.1931	21.9413	-0.011291	19	1	0	S90	0.029937	19.7351	1.22	0.0006	1.38629	5.5702
000833	2018	1.08073	0.3177	22.1081	0.122786	20	1	0	S90	0.03073	19.7542	1.41	0.0006	0.693147	6.0424
000833	2019	1.13447	0.366	22.1992	0.095366	21	1	0	S90	0.020536	19.7088	0.99	0.0008	1.09861	6.9677
000833	2021	1.25669	0.3979	22.3688	0.062092	23	1	0	S90	0.095184	19.8581	2.27	0.0008	1.09861	7.1609
000835	2015	5.38846	0.766	21.112	0.957602	16	0	0	I64	0.036258	17.5989	3.95	1.0807	0	6.0343
000835	2017	2.43793	0.6749	21.1516	0.117069	18	0	0	I64	0.338462	17.1389	3.25	1.0099	2.70805	6.0572
000836	2016	3.5833	0.2565	21.6791	-0.168637	19	0	0	C38	0.040662	18.4907	3.95	0.0008	3.13549	6.4897
000836	2017	2.12507	0.2248	21.6985	0.019616	20	0	0	C38	0.068793	18.6288	3.72	0.0008	3.4012	6.9536
000836	2018	1.97678	0.4478	21.8464	0.159357	21	0	0	C38	0.057687	18.8403	3.19	0	2.19722	6.8416
000836	2019	2.23846	0.4958	21.6683	-0.159619	22	0	0	C38	0.03235	18.6477	4.64	0.0155	0.693147	6.1857
000836	2021	1.76514	0.4851	21.706	0.022965	24	0	0	C38	0.005882	18.6323	4.74	0.0155	1.38629	6.4541
000837	2016	1.3036	0.5518	22.7801	0.161545	18	1	0	C34	0.006403	20.2468	4.8	0.0347	0	6.0683
000837	2017	1.0745	0.5868	22.8867	0.112456	19	1	0	C34	0.010724	20.3068	5.08	0.0491	0	5.129
000848	2015	5.30231	0.3171	21.6361	0.346145	18	0	0	C15	0.308181	18.8527	0.72	0.0644	0	7.4451
000848	2016	3.88846	0.352	21.8535	0.242794	19	0	0	C15	0.245818	18.8835	0.52	0.0389	1.09861	6.1021
000848	2017	3.56932	0.2769	21.757	-0.091944	20	0	0	C15	0.207013	18.947	0.54	0.0283	1.60944	6.3944
000848	2018	3.07927	0.3118	21.7681	0.0111	21	0	1	C15	0.206851	19.1734	0.54	0.0141	1.60944	6.6674
000848	2019	2.82588	0.346	21.8564	0.092389	22	0	1	C15	0.233651	19.2209	0.61	0.0141	1.79176	6.5912
000848	2021	3.64715	0.3182	21.9784	0.134307	24	0	0	C15	0.245408	18.8844	0.75	0.0033	0.693147	6.4642
000850	2015	1.32981	0.3665	22.8717	0.283633	17	1	0	C17	0.009553	19.5259	3.36	0.0657	1.60944	6.424
000850	2016	1.11095	0.3895	22.7768	-0.090563	18	1	0	C17	0.012682	19.6242	2.81	0.0399	2.07944	6.9122
000850	2017	0.954802	0.407	22.7866	0.009819	19	1	0	C17	0.017547	19.683	2.46	0.0399	1.38629	6.8182
000850	2018	0.835368	0.4352	22.7486	-0.037276	20	1	0	C17	0.021547	19.7444	3	0.0399	1.94591	7.0702
000850	2019	0.928834	0.424	22.7451	-0.00345	21	1	0	C17	0.03657	19.8087	3.35	0.0399	1.38629	7.0521
000850	2021	0.938521	0.3773	22.7602	0.072752	23	1	0	C17	0.101185	19.8682	3.7	0.0372	2.56495	7.0548
000851	2015	1.98	0.5553	22.5932	0.050344	17	1	1	F52	0.041631	18.9269	1.58	1.1729	4.48864	5.9978
000851	2016	1.51178	0.5818	22.7719	0.195728	18	1	1	F52	0.039436	18.9937	1.43	1.1211	4.85203	6.4125
000851	2017	1.2543	0.5765	22.8235	0.052891	19	1	1	F52	0.055654	19.1778	1.25	0.3182	4.89784	6.8129
000851	2018	1.04642	0.5521	22.8912	0.070049	20	1	0	F52	0.015796	19.2289	0.93	0.4005	4.91265	6.5263
000851	2019	1.14314	0.5809	22.9566	0.06758	21	1	1	F52	0.005249	19.2936	1.04	0.3735	4.84419	5.5648
000852	2015	1.96926	0.6372	22.7218	-0.019481	17	1	0	C35	0.01647	20.5622	4.98	0	1.09861	6.5418
000852	2017	1.55702	0.7286	22.6687	0.073137	19	1	0	C35	0.018575	20.5108	6.33	0	1.38629	6.7664
000852	2018	1.30159	0.7551	22.7821	0.120003	20	1	0	C35	0.016734	20.6614	5.01	0	1.60944	6.8268
000852	2019	1.33659	0.7798	22.9041	0.129814	21	1	0	C35	0.023355	20.7149	6.23	0	0	7.1237
000852	2021	1.4124	0.7529	22.818	-0.009873	23	1	0	C35	0.030151	20.7671	3.98	0.0004	1.09861	6.7418
000856	2018	2.36695	0.7891	21.4517	0.12572	20	1	0	C35	0.034583	19.1706	1.12	0	0	3.24281
000856	2019	1.86475	0.8047	21.5589	0.113217	21	1	0	C35	0.030604	19.1989	1.02	0	0	7.0441
000858	2015	2.12679	0.1561	24.685	0.132254	17	1	0	C15	0.151408	21.7793	0.25	0.0074	1.94591	7.2886
000858	2016	2.32979	0.2247	24.8532	0.183223	18	1	0	C15	0.152495	21.886	0.35	0.0074	1.60944	7.2638
000858	2017	4.50449	0.2291	24.9849	0.140705	19	1	0	C15	0.196072	21.9745	0.26	0.0069	2.07944	7.7374
000858	2018	2.53758	0.2436	25.1787	0.213918	20	1	0	C15	0.23438	22.2969	0.21	0.005	1.79176	7.7321
000858	2019	5.1373	0.2848	25.3904	0.235819	21	1	0	C15	0.258162	22.452	0.25	0.0036	1.38629	7.8074
000858	2021	6.62515	0.2524	25.6331	0.190772	23	1	0	C15	0.259132	22.703	0.27	0.0007	2.3979	7.0604
000859	2015	2.79274	0.2441	21.385	0.011187	17	1	0	C29	0.00415198	18.3901	4.28	0	0	7.0881
000859	2016	2.33693	0.2944	21.4599	0.0778	18	1	0	C29	0.006062	18.4459	4.27	0.0241	0.693147	6.5536
000859	2017	1.75058	0.2971	21.4873	0.027786	19	1	0	C29	0.028479	18.5543	3.52	0.0247	0	6.9488
000859	2018	1.2425	0.247	21.4697	-0.017405	20	1	0	C29	0.05606	18.4829	3.6	0.0247	0	6.4899
000859	2019	2.18665	0.2379	21.4982	0.028888	21	1	0	C29	0.044639	18.5693	3.62	0.0247	0	6.9554
000859	2021	2.12422	0.1712	21.9027	0.064447	23	1	0	C29	0.125018	18.8015	4.15	0.0182	0	6.5433
000860	2016	1.32137	0.6175	23.6044	0.102635	18	1	1	C15	0.068911	20.1805	0.05	0	1.60944	7.0246
000860	2017	1.20823	0.6129	23.6363	0.032378	19	1	1	C15	0.063431	20.2695	0.09	0	0.693147	6.9152
000860	2018	1.5273	0.6107	23.7115	0.078144	20	1	0	C15	0.09802	20.1948	0.12	0	0	7.9277
000860	2019	2.43568	0.6612	23.8153	0.109352	21	1	0	C15	0.10776	20.3183	0.12	0	1.09861	7.0932
000860	2021	2.05855	0.5982	23.6882	-0.105239	23	1	0	C15	0.013526	20.4217	0.22	0	1.09861	6.0526
000861	2015	2.8739	0.6247	22.7687	0.136083	17	0	0	L72	0.070742	18.9148	0.29	0.0004	3.3673	5.487
000861	2016	1.7525	0.68	23.0431	0.315757	18	0	0	L72	0.079078	19.1168	0.41	5.8803	2.83321	6.59
000861	2017	1.25819	0.6918	23.2046	0.175281	19	0	0	L72	0.085026	19.1794	0.33	5.8803	2.99573	5.3122
000861	2018	1.17423	0.6834	23.1662	-0.037704	20	0	0	L72	0.049449	19.2071	0.47	4.4103	3.13549	5.7396
000862	2016	1.16664	0.707	23.0274	0.069773	18	1	0	D44	0.007768	18.1811	1.29	0	0.693147	6.2016
000862	2018	0.943971	0.7296	23.0006	-0.026973	20	1	0	D44	0.018947	18.3559	0.18	0	0.693147	6.8837
000862	2019	1.09669	0.7162	22.9589	-0.040772	21	1	0	D44	0.009692	18.4052	0.14	0	1.79176	6.567
000868	2015	1.84401	0.7673	22.5439	0.246356	18	1	0	C36	0.007636	19.9342	2.9	0.0008	0	6.4934
000868	2016	1.34739	0.825854	22.9292	0.470049	19	1	0	C36	0.032182	20.0014	3.25	0.0009	0	6.6085
000869	2021	1.47426	0.2063	23.3239	0.028203	21	1	0	C15	0.047806	20.0451	0.28	0.0143	0.693147	6.5621
000875	2015	1.37912	0.7923	23.8532	0.125745	13	1	0	D44	0.031465	20.0288	0.2	0.0008	0.693147	7.0698
000875	2016	1.03314	0.714	24.1269	0.314827	14	1	0	D44	0.00415198	20.0417	0.23	0.0007	0.693147	5.9374
000875	2018	0.872067	0.7398	24.406	0.129956	16	1	0	D44	0.026764	20.198	0.26	0.0003	1.60944	6.0127
000875	2019	0.906925	0.7474	24.4667	0.062596	17	1	0	D44	0.038251	20.3078	0.45	0	2.30259	6.847
000875	2021	1.16603	0.7861	24.9242	0.19008	19	1	0	D44	0.061408	20.886	0.61	0.0082	1.79176	6.0504
000876	2016	1.21413	0.3166	24.3445	0.06156	18	0	0	C13	0.126092	21.9804	0.12	0.0736	1.79176	7.1817
000876	2017	1.12189	0.382	24.4716	0.135525	19	0	0	C13	0.113248	22.1049	0.13	0.0727	1.38629	7.8032
000876	2018	1.07002	0.4298	24.5933	0.129374	20	0	0	C13	0.101616	22.1912	0.14	0.0727	0	7.4937
000876	2019	1.80133	0.4916	24.8855	0.339437	21	0	0	C13	0.206068	22.3359	0.21	0.1186	2.30259	7.6916
000877	2016	0.968836	0.6329	23.6395	-0.100254	17	1	0	C30	0.00415198	20.2169	3.86	0.001	1.94591	6.2532
000877	2017	1.14297	0.5523	23.6392	-0.000309	18	1	0	C30	0.037422	20.4166	3.23	0.0008	1.38629	6.6045
000877	2018	0.898843	0.4611	23.5584	-0.077595	19	1	0	C30	0.141926	20.5664	2.39	0.0008	1.79176	7.3447
000877	2019	1.14983	0.3364	23.4497	-0.103047	20	1	0	C30	0.189359	20.7235	0.76	0.0008	1.79176	6.7969
000877	2021	1.12804	0.6796	26.3596	0.101439	22	1	0	C30	0.161412	23.0625	1.63	0	2.30259	8.0517
000878	2015	1.57081	0.7292	23.8721	-0.062796	17	1	0	C32	0.009794	20.9505	1.17	0.0006	1.09861	7.0961
000878	2016	1.43868	0.7129	23.8608	-0.011219	18	1	0	C32	0.02698	20.927	1.04	0.0006	1.09861	7.9223
000878	2017	1.46733	0.7189	24.0137	0.16519	19	1	0	C32	0.053243	21.0184	0.93	0.0006	1.09861	7.3995
000878	2018	1.00331	0.7019	24.3413	0.168953	20	1	0	C32	0.039034	21.2405	2	0.0006	0	5.9546
000878	2019	1.2618	0.7138	24.4696	0.136845	21	1	0	C32	0.083904	21.4313	1.3	0.0005	0	6.4954
000880	2015	1.94889	0.6259	21.9609	-0.024215	17	1	0	C34	0.024274	19.4927	3.58	0	0	6.4755
000880	2016	1.81491	0.5818	21.8665	-0.090126	18	1	0	C34	0.01574	19.4414	5.23	0	0	6.195
000880	2017	1.33319	0.6308	22.0087	0.152837	19	1	0	C34	0.017742	19.6098	6.18	0	0	7.2821
000880	2018	1.15834	0.6469	22.0809	0.074838	20	1	0	C34	0.030713	19.6749	6.29	0	0	6.5836
000880	2019	1.1652	0.6571	22.1713	0.094575	21	1	0	C34	0.059104	19.7734	7.13	0	0	7.1323
000880	2021	1.28517	0.6403	22.2711	0.05687	23	1	0	C34	0.083996	19.9112	7.12	0	0	6.7122
000881	2016	1.29015	0.5301	23.1298	1.58924	18	1	0	C26	0.098167	19.039	4.69	0.039	0	6.902
000881	2017	1.71195	0.5172	23.1697	0.040743	19	1	0	C26	0.07881	20.0004	2.98	0	0	7.174
000881	2018	1.07098	0.4881	23.1929	0.023377	20	1	0	C26	0.064985	20.2269	3.87	0	0	4.7267
000881	2019	1.0291	0.4608	23.1594	-0.032937	21	1	0	C26	0.023165	20.2509	3.76	0	0	5.0473
000881	2021	1.18237	0.499	23.3127	0.081375	23	1	0	C26	0.055583	20.5237	3.98	0	0.693147	6.1195
000885	2015	1.68447	0.5245	22.5041	0.048063	16	1	0	G54	0.029681	19.4552	0.05	0	0	6.4965
000885	2016	1.97327	0.5412	22.5658	0.063636	17	1	1	G54	0.026105	19.6333	0.05	0	0	5.7235
000887	2015	4.01494	0.4913	22.7343	0.376847	17	0	0	C29	0.21817	20.9879	3.81	0.1885	0	7.5711
000887	2017	1.95538	0.494	23.4543	0.29357	19	0	0	C29	0.160315	21.6549	3.87	0.3211	0	6.6402
000887	2018	1.24495	0.4763	23.5005	0.047265	20	0	0	C29	0.140627	21.8465	4.45	0.2971	0	7.7015
000887	2019	1.11546	0.5059	23.6206	0.125683	21	0	0	C29	0.06803	21.8278	4.87	0.2971	0	6.4621
000887	2021	1.94681	0.4914	23.63	-0.033099	23	0	1	C29	0.105347	21.8898	4.63	0.2831	1.09861	6.9328
000890	2015	2.36927	0.6146	21.8149	-0.042212	16	0	1	C33	0.010981	18.8091	0.72	0.0243	0	6.0154
000890	2016	1.41607	0.825854	22.897	0.419079	17	0	1	C33	0.108552	18.8013	0.62	0.0062	1.38629	7.0324
000890	2017	1.16262	0.825854	22.9942	0.102089	18	0	1	C33	0.160586	18.4195	1.16	0.0062	0.693147	7.0814
000893	2015	2.24963	0.2678	22.5719	-0.168637	17	0	0	C26	0.016699	18.2096	0.03	0.4938	0.693147	7.8608
000895	2015	3.17109	0.2271	23.8537	0.041034	17	0	0	C13	0.25943	21.9496	0.89	0.0216	0	7.0895
000895	2016	3.52862	0.2943	23.7844	-0.066969	18	0	0	C13	0.278522	21.8855	0.77	0.0216	0	7.6373
000895	2017	4.1171	0.3301	23.8626	0.081358	19	0	0	C13	0.295423	21.9122	0.92	0.0216	0.693147	7.4017
000895	2018	3.85652	0.3736	23.83	-0.0321	20	0	0	C13	0.344554	22.0101	1	0.0217	0	7.8266
000895	2019	3.76752	0.4023	24.0778	0.252304	21	0	0	C13	0.351265	22.0414	0.83	0.0216	2.07944	7.934
000895	2021	3.53582	0.3187	24.249	-0.020935	23	0	0	C13	0.206573	22.2096	1.09	0.0207	1.79176	7.8642
000898	2016	0.899799	0.4858	25.2014	-0.005948	19	1	0	C31	0.036305	22.1338	1.73	0.0002	1.09861	6.3261
000898	2021	0.835368	0.3828	25.3034	0.107671	24	1	0	C31	0.122034	22.3515	1.93	0.0139	2.3979	7.2045
000900	2015	1.07626	0.6222	23.6516	0.079444	16	1	0	G54	0.084775	19.6317	0.07	0.1446	0	6.871
000900	2016	1.01025	0.6393	23.8151	0.177545	17	1	0	G54	0.1109	19.6636	0.05	0.1446	1.09861	6.856
000900	2018	0.84713	0.6082	23.9304	0.074315	19	1	0	G54	0.103162	20.1369	0.05	0.0624	0.693147	7.0025
000900	2019	0.880911	0.6948	24.2942	0.438795	20	1	0	G54	0.094245	20.1637	0.03	0.0449	0.693147	6.9287
000900	2021	0.891421	0.7791	24.7668	0.251841	22	1	0	G54	0.0492	20.357	0.07	0.0059	1.94591	6.9665
000901	2016	2.69954	0.3513	22.4689	0.074652	17	1	0	C36	0.048341	20.7283	5.76	0	3.73767	6.8408
000901	2017	1.8905	0.3649	22.559	0.094223	18	1	0	C36	0.047112	20.8008	5.64	0.0001	3.49651	6.8829
000901	2018	1.19346	0.3576	22.5944	0.036019	19	1	0	C36	0.042388	20.8543	5.59	0.0001	3.29584	6.7208
000901	2019	1.36683	0.3852	22.6703	0.078846	20	1	0	C36	0.040491	20.828	6.55	0.0001	3.93183	6.8781
000901	2021	1.50677	0.418	22.7479	0.03607	22	1	0	C36	0.009114	20.8683	6.28	0.0001	4.51086	6.6562
000902	2015	3.16223	0.2825	22.665	0.344066	16	0	0	C26	0.19641	19.717	1.15	6.8338	2.83321	7.4088
000902	2016	2.20012	0.3232	22.7887	0.131773	17	0	0	C26	0.112066	19.8545	1.21	6.6043	1.79176	5.602
000902	2017	1.79149	0.3326	22.8918	0.108532	18	0	0	C26	0.123795	19.9951	1.1	6.2152	0.693147	6.7014
000902	2018	1.59039	0.2915	22.9204	0.029001	19	0	0	C26	0.135713	20.0888	1.12	6.2168	0.693147	7.0698
000902	2019	1.37154	0.3111	22.9973	0.079925	20	0	0	C26	0.101073	20.1429	1.34	6.1485	0.693147	5.5567
000902	2021	2.0514	0.3742	23.2987	0.126133	22	0	0	C26	0.160068	20.373	1.77	5.4873	2.07944	7.2848
000903	2015	1.41626	0.4838	22.6851	0.106269	16	1	1	C34	0.047475	19.4291	4.69	0.0458	0	7.1937
000903	2016	1.37118	0.4831	22.883	0.218783	17	1	1	C34	0.05484	19.5622	3.43	0.0598	0.693147	6.6193
000903	2017	1.13114	0.4953	23.1015	0.244284	18	1	0	C34	0.05237	19.6312	2.49	0	0	7.3175
000903	2018	0.932409	0.5488	23.2352	0.143056	19	1	0	C34	0.041721	19.6151	4.39	0	1.09861	7.1298
000903	2019	0.955633	0.5544	23.251	0.015848	20	1	0	C34	0.033383	19.6705	7.02	0	1.38629	6.7328
000903	2021	1.09956	0.6075	23.4028	-0.022826	22	1	0	C34	0.01309	19.9031	7.73	0	1.60944	6.085
000905	2021	0.984188	0.558	23.124	0.057376	22	1	0	G55	0.059218	20.7167	0.03	0.0003	2.56495	7.2744
000906	2015	1.75724	0.7061	22.5174	0.100694	16	1	0	F51	0.047853	19.0624	0.05	0	3.13549	7.0179
000906	2016	1.53273	0.7418	22.7089	0.210979	17	1	0	F51	0.064989	19.1764	0.03	0	2.77259	7.2882
000906	2017	1.09352	0.7474	23.099	0.477113	18	1	0	F51	0.077877	19.3903	0.03	0	2.99573	7.3471
000906	2018	1.03125	0.7475	23.1777	0.081948	19	1	0	F51	0.108759	19.4258	0.03	0.2794	2.89037	7.9632
000906	2019	1.04011	0.77	23.412	0.264047	20	1	0	F51	0.183219	19.8156	0.03	1.147	2.94444	8.10326
000906	2021	1.04811	0.7238	23.8628	0.26898	22	1	0	F51	0.186213	20.3108	0.03	1.109	2.48491	7.7777
000908	2015	4.09188	0.3469	21.9595	0.798856	16	0	1	C27	0.22834	19.1044	3.56	37.816	0	6.5947
000908	2016	2.2819	0.4912	22.3592	0.491296	17	0	1	C27	0.159896	19.364	5.67	32.7103	0	6.8455
000908	2017	1.56284	0.466	22.3061	-0.051664	18	0	1	C27	0.071069	19.5495	7.11	26.1519	0	6.2854
000908	2018	1.19975	0.4525	22.3771	0.073602	19	0	1	C27	0.072697	19.7094	9.44	24.2843	0	6.688
000909	2015	2.04766	0.7981	22.2038	-0.140423	16	1	0	K70	0.026251	17.997	0.92	0	1.60944	7.4897
000909	2016	1.72992	0.739	22.2632	0.06119	17	1	0	K70	0.035781	18.2528	1.72	0	2.19722	6.4416
000909	2017	1.51795	0.6811	22.091	-0.158165	18	1	0	K70	0.056572	18.1879	1.3	0	2.3979	7.3644
000909	2018	1.25112	0.6132	21.8993	-0.168637	19	1	0	K70	0.051221	18.1199	2.28	0	1.79176	7.4129
000909	2019	1.35599	0.6058	21.8987	-0.000587	20	1	0	K70	0.030719	18.1756	8.09	0	1.94591	6.0973
000909	2021	1.36433	0.5459	22.198	0.01025	22	1	0	K70	0.048706	18.5314	5.83	0.0011	2.48491	5.1675
000910	2021	1.10701	0.3277	22.966	0.069606	22	0	0	C20	0.10162	20.565	1.78	0.0661	1.60944	5.9048
000911	2015	1.66376	0.7089	22.4611	0.261355	16	1	0	C13	0.037098	19.6873	0.37	0	1.94591	3.4616
000911	2016	1.62408	0.7595	22.6274	0.180894	17	1	0	C13	0.011783	19.7299	1.01	0	2.07944	3.24281
000912	2021	1.40641	0.3932	22.9941	0.233874	22	1	0	C26	0.080052	19.9636	1.19	0	1.60944	5.937
000913	2018	1.37516	0.4237	22.1972	0.11435	19	0	0	C37	0.014601	19.8209	3.87	0	1.09861	3.24281
000913	2019	1.49222	0.4327	22.2735	0.079321	20	0	0	C37	0.066144	19.8716	4.08	0	0.693147	6.6638
000913	2021	1.66897	0.4106	22.3553	0.106313	22	0	0	C37	0.081321	19.9699	5.01	0	1.38629	6.6408
000915	2015	3.23854	0.1929	21.4561	0.064586	16	1	0	C27	0.165395	19.0601	4.17	0	1.09861	7.0125
000915	2016	3.27411	0.2147	21.6324	0.192849	17	1	0	C27	0.193424	19.2499	3.81	0	0	6.8428
000915	2017	2.74562	0.2005	21.7439	0.117959	18	1	0	C27	0.216332	19.5192	2.87	0	0	6.6735
000915	2018	1.38877	0.1928	21.7879	0.044938	19	1	0	C27	0.105081	19.6108	3.9	0	0	6.4699
000915	2019	2.15549	0.1857	21.8714	0.087165	20	1	0	C27	0.146301	19.9742	7.09	0	0	6.6986
000915	2021	1.94992	0.1362	22.0933	0.065075	22	1	0	C27	0.222364	20.0326	4.05	0.0015	0	6.8151
000917	2018	0.944831	0.5233	23.8704	-0.020171	19	1	0	I63	0.024357	21.0505	0.68	0.0284	2.63906	6.5241
000917	2019	0.878434	0.4519	23.8323	-0.037395	20	1	0	I63	0.025715	21.019	1.07	0.0244	1.09861	6.6089
000917	2021	0.893158	0.3886	23.6673	-0.086176	22	1	1	I63	0.054193	20.3996	2.09	0.0226	1.38629	6.7135
000919	2015	2.49192	0.2404	22.0714	0.062956	16	1	0	C27	0.092328	20.1573	1.27	0.186	1.38629	6.4516
000919	2016	1.97622	0.2086	22.0734	0.00198	17	1	0	C27	0.07439	20.2834	1.01	0.2274	0.693147	6.4191
000919	2017	1.36337	0.2082	22.0731	-0.000236	18	1	0	C27	0.056635	20.3579	0.94	0.2166	1.09861	3.2658
000919	2018	0.977874	0.1645	22.0804	0.00725	19	1	0	C27	0.091709	20.4294	1.18	0.2441	0	5.1485
000919	2019	1.0612	0.1764	22.1484	0.070376	20	1	1	C27	0.055069	20.4346	1.73	0.1964	0	6.2035
000919	2021	1.07218	0.2053	22.2156	0.038308	22	1	0	C27	0.043898	20.5337	2.03	0.1674	0	6.7787
000920	2016	3.91191	0.4953	21.3039	0.068194	17	1	0	C26	0.136318	18.6846	10.17	0.0339	1.60944	6.3699
000920	2017	2.70152	0.467	21.3214	0.017568	18	1	0	C26	0.135751	18.9008	5.01	0.0339	1.09861	6.9276
000920	2018	1.59753	0.5132	21.4244	0.108531	19	1	0	C26	0.107065	18.9882	6.01	0.0244	2.07944	6.6609
000920	2019	1.7065	0.423	21.504	0.082862	20	1	0	C26	0.09642	19.0229	5.56	0.0469	1.09861	6.9019
000920	2021	2.40515	0.4315	21.6221	-0.025605	22	1	0	C26	0.096949	19.3051	6.21	0.0071	1.09861	3.4203
000921	2015	1.59561	0.687	23.383	0.077338	16	1	0	C38	0.129368	21.6427	2.16	0.1049	1.09861	6.8617
000921	2016	1.4508	0.7206	23.6706	0.333191	17	1	0	C38	0.233043	21.6726	2.15	0.1077	2.3979	8.075
000921	2017	1.5499	0.672	23.7963	0.133948	18	1	0	C38	0.333877	21.776	2.17	0.1077	2.30259	8.10326
000921	2018	1.07995	0.6386	23.8065	0.010203	19	1	0	C38	0.19004	21.8767	2.8	0.0978	1.38629	7.8383
000921	2019	1.12714	0.6328	24.2494	0.557211	20	1	1	C38	0.1915	22.0036	3.03	0.0945	1.09861	7.4829
000921	2021	1.09033	0.7213	24.7477	0.33811	22	1	1	C38	0.156198	22.3984	3.18	0.0297	1.60944	7.4603
000922	2019	1.44573	0.3897	21.9964	0.104693	20	1	0	C38	0.171841	19.1295	3.28	0	0.693147	3.5092
000923	2015	3.16903	0.7117	21.1023	-0.002998	16	1	0	B08	0.00415198	18.1785	1.16	0.0005	0	7.0151
000923	2016	4.07573	0.7105	21.0662	-0.035362	17	1	0	B08	0.005045	18.1113	0.84	0	0	5.7898
000923	2017	1.44325	0.3472	23.3318	0.372723	18	1	0	B08	0.062688	20.4599	0.04	0	0	6.9482
000923	2018	1.04148	0.3246	23.2396	-0.088016	19	1	0	B08	0.024646	20.4581	0.29	0	0	5.1268
000923	2019	1.01547	0.2648	23.2761	0.037138	20	1	0	B08	0.083774	20.5826	0.27	0	0	6.1831
000925	2017	1.61218	0.6011	22.5176	0.493373	18	1	0	C35	0.068938	19.3164	7.14	4.5124	3.46574	6.5205
000925	2018	1.12059	0.6229	22.5898	0.074822	19	1	0	C35	0.010924	19.5801	4.67	4.6155	4.17439	6.7862
000926	2015	1.03056	0.7261	24.3969	0.168725	16	0	0	K70	0.064044	19.3787	0.34	0.2523	1.94591	6.8935
000926	2016	1.001	0.7354	24.5418	0.155915	17	0	0	K70	0.070429	19.3744	0.31	0.1368	1.79176	5.6896
000926	2017	0.97318	0.7573	24.6151	0.076089	18	0	0	K70	0.099922	19.5177	0.37	0.8954	0.693147	6.6029
000926	2018	0.869654	0.7456	24.5836	-0.031087	19	0	0	K70	0.098922	19.7358	0.44	0.9109	0.693147	6.6846
000926	2019	0.880325	0.7578	24.6566	0.075794	20	0	0	K70	0.055032	19.7585	0.5	0.9119	0.693147	6.0778
000926	2021	0.835368	0.7442	24.6058	-0.074475	22	0	0	K70	0.028853	19.8332	0.42	1.9819	0.693147	6.7747
000927	2018	2.08641	0.825854	22.2306	-0.078723	19	1	0	F51	0.351112	20.2689	2.47	0.0003	0.693147	4.1383
000927	2021	1.42621	0.7052	24.1147	0.223067	22	1	0	F51	0.13148	20.7584	0.05	0.0001	2.48491	3.6948
000928	2018	1.05701	0.7059	23.4685	0.122548	19	1	0	E48	0.091178	20.1106	0.33	0	0	6.6557
000928	2019	1.04788	0.7153	23.6316	0.156506	20	1	0	E48	0.107419	20.2173	0.41	0	0.693147	6.9065
000928	2021	1.23199	0.7415	23.9132	0.232325	22	1	0	E48	0.11008	20.2185	1.73	0.0024	1.38629	6.6876
000929	2017	1.72381	0.2119	21.1057	-0.036777	18	0	0	C15	0.010944	18.5429	0.54	0.0085	0	4.8061
000929	2019	1.14373	0.204	21.0395	-0.003982	20	0	0	C15	0.00415198	18.2897	0.65	0.0085	0	6.2301
000929	2021	1.58308	0.1818	20.986	0.002205	22	0	0	C15	0.022559	18.102	0.73	0.0085	1.09861	6.3994
000930	2016	3.07099	0.6861	22.4161	-0.037747	17	1	0	C26	0.081256	19.6863	1.43	0.0008	0	6.0179
000930	2018	1.2003	0.5245	23.7333	-0.062231	19	1	0	C26	0.066318	20.8994	0.57	0.001	0	6.3387
000930	2019	1.11608	0.4053	23.5657	-0.154317	20	1	0	C26	0.056313	20.818	0.45	0.001	0	7.3793
000930	2021	1.4718	0.349	23.6171	-0.118254	22	1	0	C26	0.100444	20.7389	0.51	0.133	1.60944	7.4183
000931	2015	3.79748	0.6887	21.7374	0.096327	16	0	1	C27	0.199265	18.6692	0.39	0.012	0	6.7763
000931	2016	2.4773	0.661	21.8697	0.141519	17	0	1	C27	0.046781	19.3115	0.77	0.0076	1.60944	5.8639
000931	2017	1.92517	0.5093	22.0177	0.159511	18	0	1	C27	0.030493	19.2872	0.86	0.0068	1.60944	6.3902
000931	2018	1.94071	0.4633	21.9839	-0.033258	19	0	1	C27	0.06563	19.2995	1.58	0.0239	1.79176	5.0944
000931	2019	2.54415	0.4816	21.9992	0.015429	20	0	0	C27	0.067275	19.2287	3.07	0.0239	1.38629	7.1705
000932	2019	0.851111	0.6078	25.1412	-0.002295	20	1	1	C31	0.20944	22.3359	3.13	0.0027	2.07944	3.7968
000932	2021	0.854098	0.5228	25.392	0.174328	22	1	1	C31	0.234239	22.4469	3.55	0.0035	2.63906	8.10326
000933	2019	1.03196	0.8211	24.6231	-0.098232	20	1	0	C32	0.067062	21.7077	0.3	0.0021	0	5.9095
000933	2021	1.1137	0.7314	24.7035	-0.117244	22	1	0	C32	0.227463	21.9087	0.46	0.1005	1.09861	6.6736
000935	2019	2.72614	0.1321	22.3029	0.163314	20	0	0	C30	0.188688	18.6376	0.3	0	1.38629	6.9551
000935	2021	2.94358	0.0853	22.5936	0.176423	22	0	0	C30	0.178869	18.862	2.86	0	2.07944	6.6664
000936	2015	3.4111	0.2472	22.0838	0.120748	16	0	0	C28	0.035987	17.7849	0.09	0.0266	2.07944	6.8015
000936	2016	1.4205	0.4302	22.8933	1.24691	17	0	0	C28	0.154748	17.9815	0.08	0.0266	2.19722	7.2228
000936	2017	1.11581	0.5785	23.1329	0.270729	18	0	0	C28	0.042455	18.3175	0.06	0.0249	2.19722	6.5313
000936	2018	1.03544	0.5851	23.2115	0.081713	19	0	0	C28	0.069925	18.5572	0.06	0.096	1.09861	7.143
000936	2019	1.07869	0.5533	23.3013	0.09396	20	0	0	C28	0.113687	18.6782	0.08	0.0791	1.38629	6.4996
000936	2021	1.06325	0.237	22.6288	-0.168637	22	0	0	C28	0.073625	18.4833	0.41	0.0189	1.38629	6.5982
000937	2015	0.947064	0.5096	24.4297	-0.024337	16	1	0	B06	0.0149	22.0941	0.23	0	0.693147	6.1084
000937	2016	1.08556	0.5383	24.4964	0.068993	17	1	0	B06	0.007979	21.84	0.22	0	0.693147	6.372
000937	2017	0.99443	0.5452	24.5471	0.051981	18	1	0	B06	0.053264	22.0251	0.18	0	0.693147	6.6441
000937	2018	0.835368	0.5285	24.5468	-0.000275	19	1	0	B06	0.04949	22.1687	0.6	0	0.693147	5.2897
000937	2019	0.835368	0.4957	24.5401	-0.006725	20	1	0	B06	0.054068	22.1732	0.81	0	1.38629	6.6764
000938	2015	3.79877	0.5722	22.5612	0.34553	16	1	0	C39	0.084636	18.9552	0.5	0.0035	3.91202	6.4674
000938	2016	1.88207	0.2699	24.337	1.58924	17	1	0	C39	0.080163	21.5736	6.44	0.0007	4.46591	7.508
000938	2017	2.0848	0.3214	24.4745	0.147478	18	1	0	C39	0.093992	22.2097	7.8	0	4.77912	7.6781
000938	2018	1.3115	0.3721	24.6061	0.139101	19	1	0	C39	0.098732	22.2977	6.88	0	4.81218	7.9256
000938	2019	1.58819	0.4089	24.7258	0.126301	20	1	0	C39	0.097799	22.4685	7.28	0	5.18178	7.6847
000938	2021	1.44686	0.4631	24.9194	0.142065	22	1	0	C39	0.11035	22.7128	7.22	0	5.12396	8.10326
000948	2015	2.84435	0.4508	21.6817	0.000529	16	1	0	I65	0.013634	20.005	8.56	0.0858	3.43399	6.5416
000948	2016	2.10982	0.4466	21.6881	0.006409	17	1	0	I65	0.015533	20.1448	10.06	0.0629	3.63759	6.5737
000948	2017	1.38506	0.4742	21.744	0.057449	18	1	1	I65	0.015015	20.2576	10.34	0.026	4.33073	6.2169
000948	2018	1.18683	0.4272	21.8537	0.11597	19	1	1	I65	0.061102	20.4081	10.49	0.026	4.46591	6.6653
000948	2019	1.37984	0.5419	22.1186	0.303324	20	1	1	I65	0.046082	20.6199	9.79	0.026	4.41884	6.8662
000948	2021	1.4257	0.6671	22.6925	0.48155	22	1	0	I65	0.050407	20.8574	7.93	0.0208	4.77068	6.4554
000949	2015	1.59025	0.4945	22.3283	0.114041	16	1	0	C28	0.05612	19.9328	3.21	0.07	0	5.8723
000949	2016	1.74373	0.3729	22.4632	0.144441	17	1	0	C28	0.037724	20.0434	3.12	0.0572	0	6.7655
000949	2017	1.32119	0.4497	22.5919	0.137294	18	1	0	C28	0.008582	20.126	3.19	0.0558	0.693147	6.7595
000949	2018	0.962411	0.5346	22.7873	0.215853	19	1	0	C28	0.031371	20.2244	3.59	0.0558	0.693147	7.0611
000949	2019	1.13409	0.5355	22.8189	0.032046	20	1	0	C28	0.034874	20.2659	3.09	0.051	0.693147	6.9266
000949	2021	1.18004	0.4484	23.1433	0.280452	22	1	0	C28	0.271577	20.4273	1.47	0.0326	0.693147	6.6879
000950	2021	0.942146	0.7632	24.6293	0.171275	22	1	0	F51	0.116031	21.24	0.04	0.051	1.94591	7.7058
000951	2015	1.14465	0.6971	23.5543	0.015976	16	1	0	C36	0.069191	20.3767	1.45	0.0355	1.38629	6.6916
000951	2016	1.17625	0.732	23.7347	0.197755	17	1	0	C36	0.101702	20.5031	1.37	0.0355	2.07944	7.0373
000951	2017	1.1962	0.7635	24.0202	0.330408	18	1	0	C36	0.197914	20.7787	0.53	0.0266	1.09861	8.10326
000951	2018	1.02754	0.6886	23.8169	-0.168637	19	1	0	C36	0.182965	20.9024	0.47	0.0266	1.09861	7.7652
000951	2019	1.30137	0.6723	23.9015	0.088269	20	1	0	C36	0.216015	20.9112	0.58	0.0133	2.19722	7.7393
000951	2021	1.13722	0.5779	24.2922	-0.044155	22	1	0	C36	0.136655	21.2222	1.07	0	0.693147	7.3722
000952	2015	4.25495	0.6829	21.2061	0.024172	16	1	0	C27	0.036134	18.5084	2.56	0.0054	0	6.2238
000952	2016	3.63142	0.5966	21.2142	0.00812	17	1	1	C27	0.24776	18.3914	4	0.0054	0	6.0377
000952	2017	2.73382	0.5339	21.2191	0.004898	18	1	0	C27	0.148911	18.5438	5.93	0.0054	0	5.6383
000952	2018	1.95731	0.4797	21.2499	0.031308	19	1	1	C27	0.21068	18.5712	7.67	0.0054	0	5.6693
000952	2019	1.81203	0.4541	21.2923	0.043242	20	1	1	C27	0.090159	18.6546	7.35	0.0054	0	6.001
000952	2021	1.60653	0.2919	21.4406	0.03509	22	1	1	C27	0.075135	18.6039	6.22	0.0048	0	6.1827
000955	2017	3.16972	0.4313	21.0078	0.120387	18	0	1	C17	0.059104	17.9558	2.36	0.0009	0	7.2144
000955	2019	4.17183	0.4643	20.8979	0.047938	20	0	1	C17	0.00415198	18.1122	1.92	0.1314	2.30259	6.4129
000955	2021	2.43347	0.259	20.9206	-0.107049	22	0	0	C17	0.010782	18.5143	2.07	0.1748	1.94591	6.2188
000957	2015	1.72243	0.6964	22.6776	0.669962	15	1	0	C36	0.247086	19.7545	3.41	0.007	0	7.214
000957	2016	1.84434	0.6801	22.8129	0.144946	16	1	0	C36	0.247664	19.9601	3.48	0.0025	0.693147	5.9378
000957	2017	1.31315	0.7759	23.2431	0.53751	17	1	0	C36	0.071194	20.03	3.71	0	0	6.4405
000957	2018	0.994066	0.7786	23.2286	-0.014404	18	1	0	C36	0.013309	20.0024	4.58	0.0025	0.693147	6.491
000957	2019	1.10073	0.7731	23.214	-0.014429	19	1	0	C36	0.012137	20.1065	4.53	0.0025	1.38629	6.551
000959	2016	1.01129	0.736	25.5691	0.035874	17	1	0	C31	0.014289	21.8792	0.24	0.0001	0	6.734
000959	2017	0.963578	0.7278	25.6223	0.054656	18	1	0	C31	0.08866	21.8397	0.24	0	0	6.5208
000959	2018	0.876814	0.7308	25.6293	0.007064	19	1	0	C31	0.091409	21.9394	3.54	0	0.693147	5.8864
000959	2019	0.85126	0.7192	25.6747	0.046368	20	1	0	C31	0.046116	21.9791	4.13	0	1.38629	6.9395
000959	2021	0.928694	0.6659	25.7151	0.019702	22	1	0	C31	0.189223	22.2316	3.97	0.0318	0	7.1912
000960	2016	1.36473	0.6853	24.0705	0.030729	16	1	0	C32	0.025879	21.1276	0.85	0	0	7.0901
000960	2017	1.32959	0.6086	24.1427	0.074853	17	1	0	C32	0.085642	21.2129	0.83	0	0	5.968
000960	2018	1.05133	0.5865	24.257	0.121078	18	1	0	C32	0.085991	21.2724	0.69	0	0	6.8921
000960	2019	1.10427	0.6084	24.2825	0.026596	19	1	0	C32	0.079446	21.3886	0.71	0	1.60944	6.8479
000960	2021	1.37744	0.5822	24.4364	0.094033	21	1	0	C32	0.1927	21.5221	0.86	0	1.79176	7.2631
000961	2019	1.04409	0.825854	26.3596	0.232829	19	0	1	K70	0.19918	22.5904	0.03	0.4229	1.09861	6.6884
000962	2018	1.86744	0.3732	21.3157	-0.114812	18	1	0	C32	0.026965	18.7558	2.26	0.0005	0.693147	3.24281
000962	2019	2.16236	0.2868	21.2212	-0.090249	19	1	0	C32	0.036359	18.5071	6.4	0.0005	0.693147	6.0613
000963	2015	3.83189	0.7159	23.1584	0.267562	15	0	1	F52	0.351265	20.5982	1	0	0.693147	7.1953
000963	2016	2.89455	0.4714	23.3944	0.2662	16	0	0	F52	0.28211	20.7346	4.68	0	1.38629	7.1777
000963	2017	3.72524	0.449	23.495	0.105882	17	0	0	F52	0.22956	20.9457	6.95	0	2.07944	7.308
000963	2018	2.46523	0.4575	23.6791	0.202053	18	0	0	F52	0.249051	21.2425	8.6	0	1.38629	6.9954
000963	2019	2.38808	0.4005	23.7896	0.116906	19	0	0	F52	0.251192	21.5521	10.04	0.0019	2.07944	7.3658
000963	2021	2.97808	0.3725	24.019	0.115492	21	0	1	F52	0.145615	21.6951	9.52	0.0036	1.60944	6.897
000966	2019	1.07542	0.5465	22.9999	0.040704	19	1	0	D44	0.14812	20.4285	0.03	0	1.94591	6.9775
000967	2015	2.7567	0.3692	22.4203	1.15008	15	0	0	N77	0.043851	18.6811	2.1	4.875	1.79176	6.4168
000967	2016	2.11645	0.4294	22.5196	0.104438	16	0	1	N77	0.070913	19.1233	3.43	0	2.48491	5.2071
000967	2017	0.835368	0.4142	23.9084	1.58924	17	0	1	N77	0.040124	19.4492	3.34	0	2.48491	6.8521
000967	2018	1.13242	0.4018	23.9204	0.012053	18	0	1	N77	0.094349	20.475	1.96	0.0388	2.99573	6.9824
000967	2019	1.15083	0.3656	23.9363	0.016081	19	0	1	N77	0.091552	20.5473	1.93	0.0976	3.4012	6.9398
000967	2021	1.2136	0.391	24.0673	-0.059067	21	0	1	N77	0.044508	21.1962	2.45	0.0771	3.29584	7.258
000968	2018	1.79892	0.5075	22.8001	0.085161	18	1	0	B07	0.18565	19.3896	2.47	0	0	3.24281
000968	2019	1.62549	0.4978	22.8983	0.103271	19	1	0	B07	0.128631	19.3752	2.69	0	0	6.1238
000968	2021	1.37746	0.5925	23.1678	0.102209	21	1	0	B07	0.062977	19.6489	4.18	0	1.79176	5.738
000969	2015	1.80118	0.4563	22.8428	0.076829	15	1	0	C33	0.024431	20.0735	1.94	0.2119	0.693147	6.4575
000969	2016	1.48969	0.3968	23.0153	0.188299	16	1	0	C33	0.01879	20.2121	3.73	3.2434	0.693147	6.7401
000969	2017	1.33027	0.4198	23.0276	0.012389	17	1	0	C33	0.00811	20.2842	3.81	3.2434	0.693147	6.3113
000969	2019	1.1559	0.4189	22.9502	-0.048546	19	1	0	C33	0.037446	20.4679	4.55	3.2383	0	6.6845
000969	2021	1.48961	0.4047	23.0387	0.090492	21	1	0	C33	0.044681	20.7379	5.99	0.0364	1.60944	6.5911
000970	2015	2.94793	0.1393	22.3949	-0.012131	15	1	0	C39	0.073946	20.1848	2.62	0.2089	0	6.812
000970	2016	2.67767	0.1336	22.4442	0.050494	16	1	0	C39	0.080232	20.1131	2.56	0.2126	0	6.6689
000970	2017	2.67468	0.1731	22.5354	0.095452	17	1	0	C39	0.067348	20.2058	2.23	0.2014	0.693147	6.9385
000970	2018	1.40793	0.1671	22.5626	0.027661	18	1	0	C39	0.057806	20.2904	1.34	0.2014	0	5.3426
000970	2019	1.93803	0.1674	22.59	0.027745	19	1	0	C39	0.046144	20.28	1.89	0.2014	0	6.2225
000970	2021	2.20531	0.3603	22.9496	0.306463	21	1	0	C39	0.083654	20.5079	1.62	0.2014	0	7.1012
000973	2015	3.09704	0.5197	22.3083	-0.064162	15	1	1	C29	0.054756	19.4824	2.51	0.0032	0.693147	6.4905
000973	2016	1.98667	0.4974	22.3067	-0.001604	16	1	0	C29	0.065386	19.5243	3.29	0.0032	1.79176	6.568
000973	2017	1.60142	0.5632	22.4427	0.145684	17	1	0	C29	0.048317	19.6417	3.25	0.0032	1.09861	6.9929
000973	2018	1.095	0.5633	22.4881	0.046388	18	1	1	C29	0.048485	19.7204	3.01	0.0032	2.07944	7.1961
000973	2019	1.45628	0.37	22.1421	-0.168637	19	1	0	C29	0.02664	19.6837	3.12	0.0032	1.09861	6.7636
000973	2021	1.54856	0.2929	22.1015	0.017855	21	1	0	C29	0.058849	19.6849	4.96	0	1.09861	6.6761
000976	2017	2.80084	0.1753	22.3245	0.1008	17	0	0	C37	0.12896	18.3792	2.56	0.0095	0	6.5343
000976	2018	1.59441	0.1568	22.3493	0.025052	18	0	0	C37	0.031841	18.5266	2.71	0.0943	0	4.4942
000976	2019	1.55326	0.2889	22.5931	0.276062	19	0	0	C37	0.069578	18.4888	3.34	0.0943	0	5.8838
000976	2021	1.44337	0.2958	22.7667	0.036408	21	0	0	C37	0.092737	18.755	2.74	0.0629	1.38629	5.87
000977	2015	4.52856	0.6366	22.7799	0.314497	15	1	0	C39	0.172692	19.9455	5.18	0.0001	4.35671	7.4013
000977	2016	2.89828	0.5649	22.9292	0.161111	16	1	0	C39	0.083494	20.3981	6.01	0.0001	4.43082	6.3624
000977	2017	2.02613	0.5928	23.607	0.969515	17	1	0	C39	0.075575	20.4633	4.22	0.0001	4.57471	7.8283
000977	2018	1.4381	0.6363	23.9658	0.431606	18	1	0	C39	0.078516	20.7993	4.03	0	4.7185	7.6547
000977	2019	1.96903	0.6495	24.1046	0.148825	19	1	0	C39	0.0974	21.2424	4.33	0	4.79579	7.7184
000977	2021	1.79036	0.6631	24.5564	0.20576	21	1	0	C39	0.133578	21.8623	4.22	0.0837	5.01064	8.10326
000980	2016	2.32682	0.474	22.1375	0.20665	16	0	1	C36	0.041005	19.4013	3.62	0.1577	0	6.4574
000980	2017	1.22233	0.4915	24.2286	1.58924	17	0	1	C36	0.131655	20.6431	2.82	0.3545	1.38629	7.3925
000980	2018	0.835368	0.4588	24.2039	-0.024415	18	0	1	C36	0.046411	20.9912	4.82	0.3563	2.07944	5.8162
000981	2017	1.38783	0.5784	24.5061	0.198755	17	0	0	C36	0.103012	21.0686	4.22	0	1.94591	6.5641
000983	2015	1.00334	0.6365	24.6789	0.0837	15	1	0	B06	0.011176	21.76	0.85	0.0001	0	6.9556
000983	2016	1.13507	0.6403	24.7101	0.031612	16	1	0	B06	0.023508	21.6917	0.74	0.0001	0	6.5518
000983	2017	1.18598	0.6337	24.7812	0.073757	17	1	0	B06	0.090582	22.0991	0.75	0.0001	0	5.9676
000983	2018	0.906038	0.6401	24.8985	0.124446	18	1	1	B06	0.096358	22.2075	0.79	0.0001	0	6.9946
000983	2019	0.941434	0.6448	24.8994	0.000875	19	1	1	B06	0.086825	22.2253	0.9	0.0001	0.693147	7.262
000983	2021	1.1119	0.6313	24.9788	-0.001597	21	1	0	B06	0.194947	22.4982	1.34	0	1.60944	6.8579
000985	2016	6.22284	0.2179	20.312	0.091038	16	1	0	C26	0.066654	18.3742	0.93	0	0	6.6825
000985	2017	4.06248	0.2097	20.3674	0.056991	17	1	0	C26	0.089841	18.3933	0.59	0	0	7.3312
000985	2019	3.09592	0.2198	20.4236	0.070065	19	1	0	C26	0.081001	18.4526	0.45	0	0	7.1708
000985	2021	2.71482	0.1604	20.3743	0.015519	21	1	0	C26	0.021944	18.3931	3.45	0	0	6.7358
000988	2015	4.16873	0.3979	22.3338	0.067006	15	1	0	C39	0.051166	19.9305	5.65	0	3.71357	6.7833
000988	2016	2.91349	0.4174	22.4437	0.116238	16	1	0	C39	0.075867	20.0699	4.83	0	3.2581	6.5979
000988	2017	2.32331	0.3798	22.8725	0.535345	17	1	1	C39	0.074786	20.3406	4.7	0.0119	3.4012	6.7556
000988	2018	1.7073	0.3386	22.8948	0.02254	18	1	1	C39	0.048621	20.6152	5.7	0.0328	3.49651	6.4435
000988	2019	2.47235	0.3497	22.9862	0.095779	19	1	1	C39	0.082226	20.6027	6.1	0.0432	4.06044	7.1019
000988	2021	2.48263	0.4649	23.354	0.253477	21	1	1	C39	0.105964	20.8894	4.43	0.0686	2.77259	6.3523
000989	2015	5.60074	0.1528	22.2208	1.58924	15	0	0	C27	0.181438	17.7376	3.07	0	2.77259	7.1473
000989	2016	4.07148	0.1376	22.2914	0.073131	16	0	0	C27	0.164526	19.3228	2.93	42.8144	1.60944	6.5359
000989	2017	2.98336	0.2334	22.4938	0.224256	17	0	0	C27	0.164854	19.4089	2.42	42.8146	1.79176	6.8924
000989	2018	1.80369	0.1786	22.3811	-0.106541	18	0	0	C27	0.075473	19.4977	2.74	42.824	1.94591	5.827
000989	2019	1.66616	0.1861	22.3135	-0.065394	19	0	0	C27	0.044972	19.6622	3.2	42.7206	2.70805	6.9211
000989	2021	2.03901	0.246	22.3844	0.038258	21	0	0	C27	0.067884	20.0031	3.11	30.354	2.19722	6.3339
000990	2015	2.47999	0.4678	22.3183	0.256956	15	1	0	C26	0.059501	19.3465	0.82	0.4755	0	6.6811
000990	2016	1.19992	0.2299	23.7265	1.58924	16	1	0	C26	0.015721	19.6117	1.56	0.0004	0	6.4566
000990	2017	1.26454	0.2357	23.7688	0.043215	17	1	0	C26	0.04976	20.0683	3.14	0.0005	1.38629	5.4136
000990	2018	0.945478	0.3019	23.8752	0.112298	18	1	0	C26	0.052036	20.1798	3.85	0.0001	0	5.8209
000990	2019	1.09248	0.3205	23.9037	0.028844	19	1	0	C26	0.02682	20.3471	3	0.0001	0.693147	6.1724
000990	2021	1.05563	0.2448	23.9198	0.001428	21	1	0	C26	0.060043	20.5735	2.45	0.0001	1.38629	5.8227
000997	2015	5.47135	0.518	22.2914	0.292614	15	0	0	I65	0.177586	19.8667	5.84	0.6754	4.44265	7.0033
000997	2016	3.50213	0.5975	22.5602	0.292577	16	0	0	I65	0.199528	19.994	6.4	0.6525	4.57471	6.4697
000997	2018	1.88824	0.5057	23.1263	0.289009	18	0	1	I65	0.116253	20.4211	8.39	0.6699	4.59512	6.7494
000997	2019	1.8378	0.4845	23.2288	0.107908	19	0	1	I65	0.122725	20.6638	9.88	0.6701	4.80402	6.7437
000997	2021	2.08696	0.4261	23.1445	-0.044406	21	0	1	I65	0.116528	20.9447	8.76	0.7366	4.61512	5.9712
000998	2015	5.22061	0.5115	22.3374	0.223748	15	0	0	A01	0.208924	19.0251	8.15	6.3362	1.09861	6.8781
000998	2016	3.66216	0.2729	22.7955	0.581051	16	1	0	A01	0.121949	19.1455	9.73	5.3275	1.79176	6.5908
000998	2017	2.9939	0.5041	23.2864	0.633755	17	1	0	A01	0.146179	19.4876	10.14	4.3367	1.38629	7.0025
000998	2018	1.78178	0.5126	23.4549	0.183469	18	1	0	A01	0.129732	19.8159	12.55	4.1362	1.94591	6.5095
000998	2021	2.74007	0.5526	23.3626	0.011039	21	1	0	A01	0.027591	20.0629	7.86	1.9555	2.19722	6.7359
000999	2015	2.58494	0.3615	23.2098	0.126745	15	1	0	C27	0.173787	20.9988	3.08	0.0002	0	7.0492
000999	2016	2.14279	0.3564	23.3298	0.127503	16	1	0	C27	0.147328	21.1156	3.12	0.0002	0	6.6644
000999	2017	2.01889	0.3748	23.508	0.195083	17	1	0	C27	0.14077	21.3741	2.93	0.0002	0	6.9582
000999	2018	1.73028	0.3806	23.6153	0.113271	18	1	0	C27	0.13853	21.5133	3.71	0.0002	0.693147	6.9646
000999	2019	1.90182	0.3592	23.7242	0.115008	19	1	0	C27	0.177884	21.5393	3.63	0.0002	1.60944	7.3242
000999	2021	1.73247	0.3536	23.9141	0.104399	21	1	1	C27	0.139786	21.6427	4.12	0.0002	2.48491	7.0873
001696	2015	2.80537	0.3688	22.5942	0.121341	18	0	0	C37	0.113818	19.7546	1.83	2.1799	0	6.9549
001696	2016	2.0681	0.36	22.564	-0.029754	19	0	0	C37	0.087531	19.8314	2.23	2.2587	0	6.727
001696	2017	1.44042	0.3963	22.6592	0.099873	20	0	0	C37	0.081945	19.9025	3.01	2.4386	0	6.9501
001696	2018	1.05311	0.4489	22.8349	0.192077	21	0	0	C37	0.095116	19.9849	2.68	2.7536	0	6.7079
001696	2019	1.2305	0.438	22.8526	0.017844	22	0	0	C37	0.099975	20.0207	3.1	2.7536	0	7.458
001696	2021	1.34278	0.4965	23.0093	0.012662	24	0	0	C37	0.104771	20.462	2.38	4.1348	1.60944	6.6099
001965	2019	1.00269	0.4067	25.2332	0.081216	2	1	0	G54	0.093798	20.8256	2.64	0	3.04452	6.1538
001965	2021	0.837942	0.356	25.3115	0.045864	4	1	0	G54	0.09006	20.9823	3.15	0	3.55535	6.2072
001979	2016	1.20629	0.6896	26.2476	0.18887	1	1	0	K70	0.174112	21.9206	0.05	0.0064	1.38629	7.9376
001979	2017	1.18586	0.7211	26.3596	0.300689	2	1	0	K70	0.175821	22.0473	0.11	0.0064	1.79176	8.10326
001979	2018	1.06681	0.7428	26.3596	0.24764	3	1	0	K70	0.19027	22.2653	0.32	0.0065	2.07944	8.10326
001979	2019	0.886552	0.6319	26.3596	0.458576	4	1	0	K70	0.112176	22.3502	0.23	0.0062	2.19722	6.4832
001979	2021	0.835368	0.6768	26.3596	0.15824	6	1	0	K70	0.05738	22.7601	0.21	0.0177	2.07944	7.7464
002001	2015	2.2276	0.2747	22.9979	0.065817	11	0	0	C27	0.05542	20.0774	5.28	1.928	0	6.9412
002001	2016	2.16144	0.291	23.1578	0.173394	12	0	0	C27	0.161836	20.1471	5.4	1.928	0	6.881
002001	2017	2.87587	0.2303	23.6237	0.593532	13	0	0	C27	0.155191	20.339	5.39	1.6783	0	6.9386
002001	2018	1.73109	0.2608	23.8113	0.206353	14	0	0	C27	0.205119	20.6327	5.26	1.6867	0	7.4768
002001	2019	2.16054	0.407	24.0732	0.299369	15	0	0	C27	0.131452	20.8735	5.7	1.6867	0	6.1106
002001	2021	2.68268	0.3698	24.2698	0.122833	17	0	0	C27	0.210353	21.0202	5.29	1.5675	0	7.0893
002002	2015	2.81813	0.6395	23.177	0.19309	11	0	1	C26	0.153644	19.3654	0.17	0.3529	1.38629	6.1824
002002	2016	2.09124	0.6964	23.2679	0.048382	12	0	1	C26	0.19814	19.8257	1.3	0.3163	3.04452	6.4247
002002	2017	1.8254	0.5924	23.3862	0.125582	13	0	1	C26	0.208649	19.8452	2.52	0.2963	3.49651	6.1437
002002	2018	1.09273	0.5655	23.3724	-0.01365	14	0	1	C26	0.102091	19.8941	3.08	0.2461	3.29584	5.8079
002002	2019	1.20493	0.5642	23.5451	0.188496	15	0	1	C26	0.093567	19.6734	2.7	0.1984	3.46574	6.2413
002002	2021	1.49689	0.439	23.6067	-0.001748	17	0	1	C26	0.097581	19.8358	2.75	0.1659	3.17805	5.6528
002003	2015	3.48891	0.133	21.4902	0.010332	11	0	0	C18	0.135195	19.976	2.92	18.2547	0	6.5575
002003	2016	2.55859	0.1555	21.7071	0.242237	12	0	0	C18	0.15199	20.0942	3.36	19.458	0	7.3065
002003	2017	2.37994	0.1786	21.8328	0.133912	13	0	0	C18	0.172143	20.1912	4.3	19.458	0.693147	6.6127
002003	2018	1.901	0.2238	21.8779	0.046134	14	0	0	C18	0.131973	20.3399	4.17	19.458	1.09861	6.3608
002003	2019	1.60512	0.27	21.9688	0.095177	15	0	0	C18	0.113337	20.3937	4.77	19.6029	0	7.0543
002003	2021	2.85585	0.3235	22.1193	0.186987	17	0	0	C18	0.167333	20.5133	4.13	17.9197	0.693147	6.1533
002004	2015	1.93266	0.4718	23.7044	0.452696	11	0	1	C26	0.081712	20.0916	3.99	21.0891	1.09861	6.586
002004	2016	1.31995	0.5582	23.9108	0.229193	12	0	1	C26	0.057939	20.2285	3.5	19.172	1.38629	5.7908
002004	2017	1.01367	0.5429	24.0937	0.200684	13	0	1	C26	0.04947	20.4734	3	19.172	2.19722	5.9685
002004	2018	0.87313	0.5198	24.0024	-0.099064	14	0	0	C26	0.062657	20.9305	3.38	11.2123	2.30259	6.2049
002004	2019	0.869992	0.5028	24.0055	-0.000301	15	0	0	C26	0.071702	20.9995	2.89	10.8057	1.60944	6.1921
002004	2021	0.950436	0.4733	24.1259	0.06442	17	0	0	C26	0.061746	21.1557	2.71	6.7489	1.94591	6.63
002006	2015	4.72288	0.4385	21.169	-0.062776	11	0	0	C35	0.016206	18.1285	3.55	0	1.09861	6.5146
002006	2016	3.56816	0.4196	21.2051	0.036745	12	0	0	C35	0.063275	18.2756	3.84	0	1.09861	6.0151
002006	2017	2.25741	0.4238	21.3011	0.100796	13	0	0	C35	0.095725	18.4537	3.87	0	2.19722	6.1862
002006	2018	1.77251	0.4612	21.3771	0.078938	14	0	0	C35	0.006483	18.7356	4.61	0	1.79176	6.4742
002006	2021	5.44309	0.5723	21.6443	0.212869	17	0	0	C35	0.101432	19.054	5.64	0	2.19722	6.3645
002007	2015	6.39427	0.0625	22.1149	0.066812	11	0	1	C27	0.15478	18.8687	4.72	18.1738	0	6.5189
002007	2016	7.1962	0.0625	22.2602	0.156402	12	0	1	C27	0.185429	19.0716	5.1	18.1617	0	6.8876
002007	2017	4.86233	0.0723	22.3756	0.122321	13	0	1	C27	0.173257	19.2741	5.52	18.2698	0	7.0801
002007	2018	4.80935	0.111	22.594	0.244044	14	0	1	C27	0.2279	19.5456	4.81	18.3037	0	7.0446
002007	2019	6.59574	0.0922	22.7492	0.167894	15	0	1	C27	0.217892	19.7436	4	18.4091	0	6.9744
002007	2021	4.82223	0.2144	23.1688	0.149283	17	0	1	C27	0.169433	19.8645	5.78	18.4117	0	6.3759
002008	2015	3.98326	0.3522	22.7491	0.053679	11	0	1	C35	0.161694	20.7629	7.66	9.4483	1.09861	7.1274
002008	2016	2.79059	0.4649	23.0621	0.367569	12	0	1	C35	0.144236	20.9395	8.41	9.2684	0.693147	6.0717
002008	2017	4.22126	0.4835	23.3697	0.360047	13	0	1	C35	0.26664	21.1996	7.36	9.216	0.693147	6.4813
002008	2018	2.25627	0.5463	23.6648	0.343335	14	0	1	C35	0.217272	21.4265	9	9.2057	1.79176	7.0302
002008	2019	2.87805	0.4927	23.6077	-0.05551	15	0	1	C35	0.069682	21.5226	10.95	9.1844	1.60944	5.4757
002008	2021	2.6764	0.5564	24.0258	0.273371	17	0	1	C35	0.187777	21.8409	8.79	9.0963	2.30259	7.0664
002009	2015	2.21317	0.5646	22.2475	0.085388	11	0	0	C34	0.063139	19.3147	2.42	21.4161	2.07944	6.7919
002009	2016	1.66385	0.551	22.2956	0.049277	12	0	0	C34	0.047579	19.3369	3.35	21.1818	2.48491	5.6001
002009	2017	1.75671	0.5827	22.395	0.104489	13	0	0	C34	0.042671	19.4088	3.74	21.1818	2.3979	6.4497
002009	2019	1.12596	0.6429	22.4928	-0.02826	15	0	1	C34	0.025601	19.5744	4.51	0.0013	2.30259	5.4226
002009	2021	2.11921	0.6467	22.5516	0.050928	17	0	1	C34	0.065258	19.6948	6.11	1.4916	2.30259	5.1434
002010	2015	5.52724	0.2296	23.3962	1.41708	11	0	1	L72	0.088375	20.1596	2.7	3.0756	1.94591	6.5317
002010	2016	3.89079	0.3113	23.563	0.181474	12	0	1	L72	0.066562	20.5612	1.86	3.0756	3.21888	6.9472
002010	2017	2.6698	0.4807	23.9046	0.407261	13	0	1	L72	0.044439	20.9579	1.19	3.0762	3.55535	6.4368
002010	2018	1.25737	0.5498	24.1221	0.24298	14	0	1	L72	0.069199	21.0776	1.47	3.0762	3.80666	7.4155
002010	2019	1.20835	0.4624	24.1405	0.018507	15	0	1	L72	0.10971	21.0173	1.68	3.0762	4.02535	7.6234
002010	2021	1.21417	0.5607	24.4342	0.179696	17	0	0	L72	0.133816	21.0756	1.21	3.8098	3.3322	8.10326
002011	2015	2.00182	0.6396	23.0605	-0.004316	11	0	0	C34	0.018669	20.5574	3.61	0.5702	0.693147	6.3919
002011	2016	1.35712	0.6158	23.1896	0.137752	12	0	0	C34	0.019467	20.5588	3.75	0.3389	1.09861	6.4914
002011	2017	1.21117	0.6795	23.353	0.177519	13	0	0	C34	0.018263	20.8602	3.21	0.3391	0	7.0697
002011	2019	1.2574	0.746	22.8864	-0.153855	15	0	0	C34	0.010599	20.8977	4.17	0.1531	0.693147	6.9305
002011	2021	2.32307	0.802	22.8348	-0.028415	17	0	0	C34	0.271614	20.9306	3.76	0.142	1.38629	5.5509
002012	2015	3.06527	0.2316	21.2081	0.023997	11	0	0	C22	0.022141	18.4601	7.62	0	0	6.197
002012	2017	2.9746	0.27	21.2984	0.016457	13	0	0	C22	0.032559	18.4055	6.87	0	0	6.5957
002012	2018	1.26665	0.2825	21.3452	0.047951	14	0	0	C22	0.029311	18.533	6.99	0.1709	0	6.7044
002012	2019	1.68285	0.2381	21.3339	-0.011256	15	0	1	C22	0.050265	18.5865	6.96	0	1.09861	7.2835
002012	2021	1.40735	0.2552	21.6049	0.079104	17	0	1	C22	0.088944	18.9923	6.34	0.3102	2.70805	6.612
002013	2015	1.84236	0.6631	23.6076	0.069017	11	1	0	C37	0.08395	21.2955	3.16	0.0182	0	6.6779
002013	2016	2.02722	0.5654	23.7224	0.049729	12	1	0	C37	0.076512	21.4388	3.62	0.0052	0.693147	6.6957
002013	2017	1.69295	0.525	23.8245	0.107514	13	1	0	C37	0.060795	21.4395	3.78	0.004	1.09861	6.095
002013	2018	1.43859	0.5578	24.0069	0.03647	14	1	0	C37	0.078363	21.7638	9.65	0.0036	0.693147	7.0092
002013	2019	1.43463	0.5539	24.0709	0.058385	15	1	0	C37	0.086116	21.8457	9.35	0.0031	0.693147	7.0039
002013	2021	2.53009	0.5061	24.2756	0.153616	17	1	1	C37	0.081242	22.0589	9.49	0.0011	1.38629	7.189
002014	2015	3.29291	0.2144	21.4548	0.057077	11	0	0	C29	0.114168	18.8788	5.14	0.9807	1.09861	6.9614
002014	2016	2.58818	0.2289	21.5461	0.059784	12	0	0	C29	0.120782	19.0363	5.18	0.6494	1.79176	6.6388
002014	2017	1.92834	0.2519	21.5993	0.054616	13	0	0	C29	0.118962	19.1113	5.12	0.6494	1.09861	6.6775
002014	2018	1.56393	0.2616	21.6542	0.05647	14	0	0	C29	0.125676	19.3104	4.27	0.6494	1.38629	7.006
002014	2019	2.17838	0.2556	21.6577	0.003536	15	0	0	C29	0.145624	19.3727	4.06	0.688	1.38629	6.8826
002014	2021	1.74387	0.2785	21.8251	0.018618	17	0	0	C29	0.152806	19.5296	4.01	1.9746	1.38629	6.8182
002015	2018	3.01912	0.0625	20.2832	0.916697	14	0	1	D44	0.012891	17.2206	0.05	0	0.693147	4.6958
002015	2019	0.976891	0.6809	23.9047	0.183605	15	0	0	D44	0.115602	20.1987	0.03	0	1.09861	7.0661
002015	2021	1.51794	0.7085	24.0375	-0.079589	17	0	0	D44	0.15223	20.3664	0.27	0	2.07944	6.3881
002017	2015	4.81431	0.4667	21.1592	-0.018857	11	1	1	C39	0.088736	19.0278	7.99	0.5877	3.71357	7.1608
002017	2016	3.85982	0.4219	21.187	0.028242	12	1	0	C39	0.100017	19.0931	8.48	0.5344	3.7612	6.0519
002017	2017	2.34012	0.3909	21.1625	-0.024226	13	1	0	C39	0.040175	19.0112	10	0.4563	3.68888	6.6608
002017	2018	2.36337	0.4076	21.2232	0.06256	14	1	0	C39	0.040435	19.0722	9.51	0.4564	3.43399	6.6254
002017	2019	3.50633	0.3329	21.4641	0.272468	15	1	0	C39	0.033367	19.0522	8.71	0.4026	3.85015	6.9335
002017	2021	3.3295	0.3664	21.55	0.098345	17	1	0	C39	0.031542	19.1145	9.58	0.3284	3.73767	4.9087
002019	2015	4.24017	0.3665	22.2377	0.363466	11	0	1	C27	0.133466	19.0097	1.69	47.6136	0	6.7457
002019	2016	2.8516	0.4415	22.6668	0.535938	12	0	1	C27	0.201558	19.4144	7.72	47.6045	0	5.4951
002019	2017	3.28941	0.2265	22.8943	0.255491	13	0	1	C27	0.236952	19.4837	10.18	43.4168	0	7.0173
002019	2018	1.61658	0.2954	23.0031	0.114871	14	0	1	C27	0.101489	19.729	13.4	43.1821	0	5.875
002019	2019	2.10954	0.2932	23.1271	0.132065	15	0	1	C27	0.118716	19.8738	9.59	42.6271	0	6.8772
002019	2021	2.0662	0.2787	23.2218	0.045362	17	0	1	C27	0.027674	20.0858	11.87	40.5486	0	5.7282
002020	2015	3.87823	0.2311	21.8016	0.423911	11	0	0	C27	0.090565	18.7213	5.26	20.0458	0	6.3903
002020	2016	2.46145	0.2626	21.9143	0.119302	12	0	0	C27	0.086701	19.0887	5.88	24.3091	0	6.9621
002020	2017	1.91609	0.1914	22.3133	0.490292	13	0	0	C27	0.083551	19.2138	7.4	21.1076	0	7.1254
002020	2018	1.53298	0.2841	22.3311	0.017899	14	0	0	C27	0.098551	19.4708	8.22	21.4756	0	6.619
002020	2019	1.72433	0.3403	22.4505	0.121034	15	0	0	C27	0.143039	19.7384	6.97	21.1461	0	7.2077
002020	2021	1.58795	0.2459	22.582	0.132207	17	0	0	C27	0.140178	19.9707	9.87	20.186	0	6.4303
002023	2015	3.23129	0.1747	22.2364	0.538206	11	0	0	C37	0.009131	18.0809	9.73	17.1796	0	6.7084
002023	2016	2.06997	0.3023	22.5025	0.304927	12	0	0	C37	0.008612	18.2454	18.91	17.1796	0.693147	6.3759
002023	2017	1.61401	0.3649	22.5552	0.05414	13	0	0	C37	0.004566	18.6584	24.7578	17.1796	1.38629	6.3143
002023	2018	1.62954	0.3648	22.5467	-0.008475	14	0	0	C37	0.011146	18.7994	24.7578	17.1796	2.19722	6.4749
002023	2019	1.72344	0.434	22.6794	0.141889	15	0	0	C37	0.013504	18.946	24.7578	17.1796	1.94591	7.1505
002023	2021	1.92521	0.3921	22.6281	-0.079634	17	0	0	C37	0.172539	19.0714	13.25	12.8847	1.94591	6.5981
002025	2015	3.72749	0.2783	21.8966	0.141305	11	1	0	C39	0.115282	19.7044	8.79	0.0371	0.693147	6.8929
002025	2017	2.56024	0.3557	22.2031	0.182214	13	1	0	C39	0.127538	20.0139	9.08	0.0315	1.79176	6.7228
002025	2018	2.2723	0.3252	22.2754	0.075065	14	1	0	C39	0.134278	20.2332	10.64	0.0315	1.79176	7.3393
002025	2019	2.38026	0.3426	22.445	0.184739	15	1	0	C39	0.133645	20.42	10.7	0.0315	2.63906	6.1315
002025	2021	4.47199	0.3454	22.9434	0.427025	17	1	0	C39	0.111301	20.7908	10	0.0298	2.94444	7.0238
002026	2015	3.27989	0.191	21.4264	0.01777	11	0	0	C33	0.049929	18.8789	5.33	0	0	6.5866
002026	2016	1.93966	0.1884	21.7423	0.344137	12	0	0	C33	0.053048	19.1054	3.89	5.4932	1.09861	6.8022
002026	2017	1.35162	0.203	21.8043	0.063966	13	0	0	C33	0.053826	19.2728	4.27	5.4932	1.38629	5.8376
002026	2018	0.944023	0.1898	21.8464	0.042961	14	0	0	C33	0.063776	19.3602	4.26	4.1199	1.60944	7.0205
002026	2021	2.0255	0.3573	22.3051	0.507914	17	0	0	C33	0.139634	19.9425	4.82	0.0273	2.63906	6.925
002027	2015	10.8245	0.6212	23.2491	0.412733	11	0	1	L72	0.351265	20.7253	1.33	0	3.4012	6.4323
002027	2016	10.6068	0.3278	23.2189	-0.029805	12	0	0	L72	0.351265	20.6025	1.62	0	3.3322	7.3793
002027	2017	10.8245	0.3212	23.4676	0.282424	13	0	0	L72	0.351265	20.6607	1.87	0	2.99573	6.561
002027	2018	4.2865	0.2431	23.6688	0.222886	14	0	0	L72	0.351265	20.877	1.57	0	2.94444	7.8357
002027	2019	5.16744	0.2505	23.6511	-0.017582	15	0	1	L72	0.130619	21.2165	1.22	0	3.04452	5.9686
002027	2021	4.89739	0.2689	23.9641	0.180591	17	0	1	L72	0.339958	20.9167	0.6	0	3.17805	7.8734
002028	2015	1.94309	0.3358	22.5466	0.139507	11	0	1	C38	0.108768	20.2257	6.89	32.0302	1.38629	6.3323
002028	2016	1.87476	0.3262	22.5889	0.043198	12	0	1	C38	0.094935	20.2686	7.69	31.6321	1.38629	6.5215
002028	2017	2.11034	0.3357	22.6387	0.051021	13	0	1	C38	0.062574	20.3451	8.01	31.506	1.09861	5.8573
002028	2018	1.36896	0.379	22.7487	0.116253	14	0	1	C38	0.06379	20.403	7.35	30.2736	1.09861	6.5885
002028	2019	1.59579	0.4123	22.9031	0.167034	15	0	1	C38	0.116266	20.5266	6.07	30.2736	1.09861	6.937
002028	2021	3.09127	0.3821	23.3562	0.256356	17	0	1	C38	0.166218	20.7621	6.4	29.8188	1.38629	6.7958
002029	2015	1.71103	0.3147	22.7244	0.06967	11	0	0	C18	0.056269	19.3874	3.27	0.2107	2.70805	6.408
002029	2016	1.31055	0.3363	22.7926	0.070542	12	0	0	C18	0.053769	19.3594	2.8	0.0261	3.09104	6.4356
002029	2017	1.08317	0.3559	22.873	0.083756	13	0	0	C18	0.063659	19.4839	2.34	0.0261	2.89037	6.5772
002029	2018	0.869849	0.3246	22.8741	0.00108	14	0	0	C18	0.064342	19.7051	1.5	2.0111	3.04452	6.7897
002029	2019	0.835368	0.3438	22.9459	0.074386	15	0	0	C18	0.059594	19.8012	1.69	3.6554	3.29584	6.9647
002029	2021	0.859805	0.4104	23.0642	0.119085	17	0	1	C18	0.044887	19.8903	2.3	5.6404	3.2581	6.3203
002030	2015	9.28431	0.3623	21.8357	0.912808	11	1	0	C27	0.082507	19.1752	7.71	4.8166	1.09861	6.267
002030	2016	4.44593	0.3832	22.1439	0.360953	12	1	0	C27	0.060501	19.4532	9.38	5.6184	2.63906	7.0746
002030	2017	3.33258	0.4309	22.2584	0.121299	13	1	0	C27	0.037006	19.6035	10.7	5.6184	2.19722	6.386
002030	2018	2.61088	0.3993	22.0216	-0.168637	14	1	0	C27	0.035732	19.4153	8.34	5.6184	2.48491	6.3667
002030	2021	2.98261	0.2589	23.0589	0.542746	17	1	0	C27	0.351265	20.3642	8.24	3.002	1.94591	7.4923
002031	2015	3.08022	0.2914	22.1978	0.096878	11	0	0	C35	0.043509	18.8004	3.66	18.876	2.19722	5.3703
002031	2016	1.93128	0.3542	22.2826	0.088463	12	0	0	C35	0.014182	18.7763	4.83	18.8669	1.09861	5.9905
002031	2017	1.35988	0.5165	22.6713	0.475099	13	0	0	C35	0.039809	19.0956	4.43	18.2374	1.79176	5.7721
002031	2018	1.08861	0.5066	22.684	0.012722	14	0	0	C35	0.040852	19.2228	5.5	18.4478	1.38629	6.4425
002031	2019	1.12933	0.3717	22.4721	-0.168637	15	0	0	C35	0.031871	19.2653	5.68	18.5682	0	5.7186
002032	2015	2.70317	0.3227	22.7242	0.114938	11	0	0	C33	0.212413	20.8166	2.88	0.4244	1.60944	7.4235
002032	2016	3.22849	0.4196	22.7843	0.061937	12	0	0	C33	0.237031	20.91	2.95	0.2986	1.38629	6.4377
002032	2017	4.04907	0.4332	22.9394	0.16721	13	0	0	C33	0.268	21.1321	2.71	0.2871	1.38629	7.6325
002032	2018	4.49926	0.4445	23.0872	0.12375	14	0	0	C33	0.294969	21.1285	2.26	0.2372	1.38629	7.3842
002032	2019	5.74352	0.4223	23.1954	0.114246	15	0	0	C33	0.300455	21.1748	2.28	0.1827	1.60944	7.6405
002032	2021	4.07018	0.449	23.3551	0.130748	17	0	0	C33	0.260674	21.3647	2.09	0.0881	1.79176	7.503
002034	2015	4.97292	0.381	20.4964	-0.168637	11	0	0	N77	0.081051	17.5888	3.26	36.8109	0	6.5803
002034	2017	3.0821	0.3216	22.3175	0.121213	13	0	1	N77	0.08937	18.5792	3.03	0.0173	0	6.4614
002034	2018	1.14503	0.411	22.5492	0.260746	14	0	1	N77	0.089111	18.4441	3.84	0.0172	0	5.8639
002034	2019	1.2253	0.5439	22.9264	0.458193	15	0	0	N77	0.106863	18.7668	3.38	0.0172	0	6.4651
002034	2021	1.15866	0.5734	23.2628	0.055521	17	0	0	N77	0.126956	19.3157	1.9	0.9248	0.693147	6.5799
002035	2015	2.73268	0.4341	21.7442	0.052186	11	0	0	C38	0.141535	19.8439	3.26	7.4336	2.30259	5.9488
002035	2016	3.12661	0.5005	22.0023	0.294467	12	0	0	C38	0.202925	19.8119	3.12	13.5171	2.70805	6.872
002035	2017	4.62723	0.4628	22.1608	0.17176	13	0	0	C38	0.259594	19.866	3.21	13.4807	2.83321	6.6403
002035	2018	1.96854	0.4947	22.3898	0.257348	14	0	0	C38	0.281024	20.0069	3.67	13.5264	2.3979	7.2767
002035	2019	2.43812	0.4785	22.511	0.128822	15	0	0	C38	0.262648	20.1033	4.13	13.3585	2.07944	6.8061
002035	2021	1.31443	0.4892	22.6001	0.11793	17	0	1	C38	0.065453	20.2855	4.36	13.5695	2.48491	6.533
002036	2015	6.85199	0.4534	21.7762	0.434801	11	0	1	C39	0.141427	18.9631	6.31	0	2.48491	7.4316
002036	2016	3.42361	0.5383	22.0753	0.35101	12	0	1	C39	0.136841	19.189	4.35	0	2.56495	6.6286
002036	2017	2.42263	0.5757	22.3133	0.268634	13	0	1	C39	0.153196	19.5118	3.11	0	2.3979	5.2112
002036	2018	1.36144	0.6679	22.6446	0.392833	14	0	1	C39	0.102218	19.9634	4.08	0.181	2.56495	6.6155
002036	2019	2.08105	0.7199	22.9137	0.308734	15	0	1	C39	0.087635	20.2682	4.74	0.218	2.94444	6.4165
002036	2021	2.67362	0.6856	23.2859	0.049771	17	0	1	C39	0.021037	20.4985	9.36	0.4307	3.58352	5.8319
002037	2015	1.81443	0.7213	22.8411	0.068803	11	1	0	C26	0.039066	20.002	2.25	0	1.60944	6.0239
002037	2016	1.44376	0.677	22.7124	-0.12076	12	1	0	C26	0.033874	20.0229	2.3	0	1.09861	6.7379
002037	2018	1.02886	0.6722	23.1254	0.137517	14	1	0	C26	0.067937	20.4877	1.4	0	0	5.9555
002037	2019	0.938039	0.6751	23.2711	0.156782	15	1	0	C26	0.047277	20.5234	1.56	0	0	5.9508
002037	2021	0.936386	0.6942	23.5099	0.067485	17	1	0	C26	0.03436	20.6713	1.89	0	0.693147	6.1672
002038	2015	6.13899	0.0625	22.0481	0.133336	11	1	1	C27	0.169911	18.1076	9.12	22.9529	1.09861	7.1601
002038	2016	4.51939	0.0625	22.1297	0.084978	12	1	1	C27	0.118618	18.106	10.1	22.9531	0.693147	6.1033
002038	2017	4.68849	0.0625	22.2461	0.123439	13	1	1	C27	0.128504	18.0488	8.62	22.8602	0	6.9502
002038	2018	3.50063	0.0942	22.3304	0.087941	14	1	1	C27	0.127784	18.3189	6.83	22.7738	0	6.7794
002038	2019	2.66287	0.0773	22.3767	0.04745	15	0	1	C27	0.102679	18.4283	8.42	22.7899	0.693147	5.9537
002038	2021	2.00329	0.0754	22.4743	0.067775	17	0	1	C27	0.081724	18.4916	24.7578	22.835	0	6.4562
002041	2015	3.7092	0.2589	22.1813	0.088178	10	0	0	A01	0.161441	18.4501	2.44	0.93	1.09861	6.9337
002041	2016	3.89943	0.1805	22.2201	0.039535	11	0	0	A01	0.152667	18.648	2.98	8.261	0.693147	6.4088
002041	2017	2.69784	0.1544	22.2153	-0.004811	12	0	0	A01	0.036769	18.7175	6.35	8.261	1.38629	6.3802
002041	2021	5.59467	0.2042	22.1608	0.119589	16	0	0	A01	0.073598	18.4511	6.34	0	1.09861	6.6698
002042	2015	1.66949	0.6014	22.9637	0.060573	10	0	0	C17	0.094068	20.5177	1.53	0.0908	0	5.955
002042	2016	1.48288	0.615	23.1211	0.170376	11	0	0	C17	0.12844	20.5943	1.58	0.0681	1.38629	6.6235
002042	2017	1.39442	0.5484	23.4978	0.457533	12	0	0	C17	0.122461	20.7386	1.63	0.0071	0.693147	7.4274
002042	2018	1.05182	0.605	23.639	0.151653	13	0	0	C17	0.10369	20.8774	1.35	0.108	0.693147	7.3595
002042	2019	1.24392	0.6357	23.6321	-0.010765	14	0	0	C17	0.058536	20.7055	1.02	0.108	1.38629	7.2708
002042	2021	1.0121	0.6262	23.7259	0.14356	16	0	0	C17	0.090762	20.6089	0.92	0	4.06044	7.1785
002043	2015	6.05833	0.2132	20.8765	0.071958	10	0	0	C20	0.111606	18.5118	1.51	2.2176	2.56495	6.9361
002043	2016	5.0198	0.1919	21.4085	0.702312	11	0	0	C20	0.204762	18.7292	1.28	4.7032	2.07944	7.6008
002043	2017	4.23236	0.2676	21.7042	0.344022	12	0	0	C20	0.204804	18.9199	1.14	5.3303	2.48491	7.0052
002043	2018	1.80426	0.436	21.817	0.119458	13	0	0	C20	0.181358	19.1329	1.25	4.9081	2.19722	6.5525
002043	2019	2.00382	0.4894	22.0477	0.259447	14	0	0	C20	0.217556	19.2305	1.12	4.4031	2.48491	6.8229
002043	2021	2.20185	0.6006	22.4482	0.063	16	0	0	C20	0.341896	20.0317	0.75	9.062	3.3673	7.4284
002044	2016	5.73006	0.4016	22.5133	0.336686	11	0	0	Q83	0.110913	20.7319	0.07	5.9304	0	6.7503
002044	2017	5.00559	0.4469	23.2474	0.384376	12	0	0	Q83	0.106045	21.5059	0.06	5.5595	3.09104	6.2693
002044	2018	3.40739	0.5539	23.5178	0.295872	13	0	0	Q83	0.135985	21.9041	0.45	5.0212	3.66356	6.2823
002044	2021	2.16485	0.5355	23.6602	0.027593	16	0	1	Q83	0.018417	22.0359	1.51	1.4549	3.13549	6.9325
002045	2015	3.27631	0.538	21.7802	0.120046	10	0	0	C39	0.03317	19.6673	5.77	0.3896	1.38629	5.9141
002045	2016	2.25676	0.5291	21.8233	0.044084	11	0	0	C39	0.040307	19.8096	5.93	0.3896	2.70805	7.0465
002045	2017	2.32416	0.6405	22.1499	0.386259	12	0	0	C39	0.087883	20.0958	4.51	0.3896	2.89037	6.1369
002045	2019	1.89183	0.5445	22.1673	-0.118202	14	0	0	C39	0.191921	20.155	4.27	0.2546	2.70805	6.3138
002045	2021	2.03858	0.5893	22.3018	0.081142	16	0	0	C39	0.019947	20.5488	5.24	0.1845	2.89037	6.7695
002046	2016	2.1899	0.4145	21.5735	0.0435	11	1	0	C34	0.008115	18.8266	15.88	0	0	6.6046
002046	2017	1.55937	0.4066	22.0425	-0.034745	12	1	1	C34	0.019315	19.5958	8.05	0	0.693147	6.6243
002046	2018	1.11479	0.3877	22.2448	0.224228	13	1	0	C34	0.020463	19.7217	7.87	0	0.693147	6.8769
002046	2019	1.14929	0.3828	22.2531	0.008357	14	1	0	C34	0.019403	19.7743	10.63	0	1.38629	6.6732
002047	2016	2.00929	0.6615	22.8937	0.270708	11	0	1	E50	0.15143	19.2381	2.97	0.004	2.94444	6.7158
002047	2017	1.74978	0.5409	22.8488	-0.043971	12	0	1	E50	0.112833	19.398	2.81	0.5644	2.89037	6.7241
002047	2018	1.55955	0.5665	22.9481	0.10445	13	0	1	E50	0.069328	19.3903	3.02	0.5644	3.4012	5.97
002047	2019	1.35291	0.5948	23.0465	0.103426	14	0	1	E50	0.049029	19.4637	3.14	0.5644	3.52636	6.4057
002048	2016	1.41594	0.5479	23.3274	0.284101	11	0	0	C36	0.186072	21.2358	2.19	17.4793	0	6.9167
002048	2017	1.37062	0.4509	23.5086	0.198576	12	0	0	C36	0.155254	21.5973	2.58	14.7289	0	6.7717
002048	2018	0.835368	0.4253	23.5121	0.003559	13	0	0	C36	0.111655	21.4936	3.47	14.4775	0	6.9413
002048	2019	0.952133	0.387	23.5641	0.053401	14	0	0	C36	0.128237	21.576	3.33	14.4775	0	7.1846
002048	2021	1.0616	0.4401	23.805	0.140847	16	0	0	C36	0.127244	21.6392	3.64	14.365	0.693147	6.82
002049	2015	9.12841	0.2894	22.1414	0.183227	10	1	0	C39	0.119572	18.8172	24.7578	0.7473	2.19722	6.8877
002049	2016	4.74171	0.2666	22.2199	0.081649	11	1	0	C39	0.1072	19.1534	24.7578	0.668	1.94591	6.4836
002049	2017	5.91387	0.3212	22.3733	0.165766	12	1	0	C39	0.081856	19.3714	24.7578	0.1262	2.77259	6.9555
002049	2018	3.39889	0.3362	22.4683	0.099673	13	1	0	C39	0.095033	19.6047	20.01	0.1262	3.04452	6.6093
002049	2019	4.92809	0.3822	22.6382	0.185197	14	1	0	C39	0.100216	19.7365	16.78	0.1262	3.13549	6.118
002049	2021	10.8245	0.371	23.1736	0.519751	16	1	1	C39	0.323647	20.3241	16.21	0	3.17805	7.1407
002050	2015	2.80336	0.4169	22.8076	0.046008	10	0	0	C34	0.144302	20.8056	3.66	2.1374	0	7.2287
002050	2016	2.72907	0.361	22.8513	0.044674	11	0	0	C34	0.171438	20.861	3.63	2.1374	0.693147	7.0949
002050	2017	3.50741	0.3582	23.2368	0.293369	12	0	0	C34	0.180552	20.9377	3.41	1.816	1.60944	7.3281
002050	2018	2.31622	0.3755	23.3575	0.128297	13	0	0	C34	0.157748	21.0497	4.03	1.8307	1.60944	7.2199
002050	2019	3.60737	0.3668	23.4172	0.061585	14	0	0	C34	0.158735	21.1553	4.71	1.8334	1.09861	7.0885
002050	2021	4.37029	0.5236	23.8854	0.386756	16	0	0	C34	0.15929	21.5346	4.69	1.4862	0.693147	7.0759
002051	2015	1.66299	0.6756	23.711	0.108402	9	1	1	E48	0.16201	19.7171	3.7	0.2151	0	6.3841
002051	2016	1.72609	0.5941	23.6564	-0.053163	10	1	1	E48	0.17518	19.9644	3.74	0.1662	0	6.8059
002051	2017	1.63827	0.5333	23.6443	-0.012006	11	1	1	E48	0.167232	19.9831	3.43	0.1697	1.09861	7.1934
002051	2018	1.09271	0.5406	23.8292	0.203116	12	1	1	E48	0.140686	20.9459	3.06	0.1078	0.693147	6.123
002051	2019	1.046	0.4993	23.8143	-0.014799	13	1	0	E48	0.098428	21.0396	5.69	0.0969	1.79176	6.6393
002051	2021	0.910204	0.5089	23.8164	0.016765	15	1	0	E48	0.024231	21.131	5.78	0.0107	2.48491	6.6034
002053	2016	3.55392	0.2786	21.9084	-0.168637	10	1	0	C14	0.119904	19.5851	0.06	0	0	6.6342
002053	2017	2.05593	0.3328	22.0387	0.139124	11	1	0	C14	0.066013	19.3723	0.15	0	1.38629	6.9954
002053	2018	1.30938	0.3809	22.1418	0.108623	12	1	0	C14	0.047727	19.5107	0.16	0	0	6.1013
002053	2019	1.03605	0.4167	22.9089	0.21472	13	1	0	C14	0.062737	19.6278	0.47	0	1.60944	6.4993
002053	2021	1.16041	0.4274	23.0088	0.029192	15	1	0	C14	0.049162	19.7448	0.26	0	0	6.4182
002054	2015	2.58738	0.2093	21.6352	-0.041261	9	0	0	C26	0.173872	19.0881	2.37	33.1641	1.60944	7.0156
002054	2016	1.86723	0.3062	21.8028	-0.012115	10	0	0	C26	0.084319	19.3224	3	33.2098	1.09861	6.1492
002054	2017	2.4106	0.3359	21.8255	0.022928	11	0	0	C26	0.020056	19.3555	3.02	33.1645	0	6.1256
002054	2018	1.20322	0.3067	21.7989	-0.028803	12	0	0	C26	0.031338	19.3333	5.39	33.9069	0	6.3619
002054	2019	1.36199	0.3085	21.8326	0.046319	13	0	0	C26	0.060799	19.3535	5.66	33.608	0	6.2854
002054	2021	1.27225	0.472	22.4594	0.428283	15	0	1	C26	0.08459	19.5431	5.13	29.0446	1.60944	6.4574
002055	2015	3.89017	0.6743	22.4126	0.601583	9	0	0	C39	0.038065	20.3065	4.73	6.6852	3.78419	6.8558
002055	2017	1.70104	0.7056	22.9837	0.361964	11	0	0	C39	0.064783	20.7482	5.7	10.2053	2.19722	7.0912
002055	2018	1.15277	0.6963	23.042	0.060038	12	0	1	C39	0.083259	21.0202	5.42	10.6907	2.30259	6.8898
002056	2015	2.55827	0.3109	22.3602	0.074578	9	0	1	C38	0.094471	20.5482	3.95	0.03	1.60944	6.48
002056	2016	2.27982	0.3186	22.4861	0.13408	10	0	1	C38	0.117354	20.4654	4.38	0.0339	0	7.0286
002056	2017	2.98808	0.3026	22.6026	0.12356	11	0	0	C38	0.135355	20.7753	4.07	0.0843	1.09861	7.3243
002056	2018	1.64	0.3028	22.6397	-0.052144	12	0	0	C38	0.146868	20.9508	4.8	0.0965	2.63906	6.2182
002056	2019	1.95717	0.3715	22.8633	0.250507	13	0	0	C38	0.137574	20.9688	4.5	1.561	2.56495	6.7782
002056	2021	2.81581	0.4864	23.3018	0.286838	15	0	0	C38	0.174833	21.2104	4.79	1.8383	2.48491	6.8008
002057	2015	5.71598	0.1514	20.2169	-0.009407	9	1	0	C26	0.032305	17.7128	4.21	0	0	5.8758
002057	2016	5.13224	0.2086	20.3481	0.140262	10	1	0	C26	0.064965	17.8353	4.96	0	0	6.8838
002057	2017	2.25967	0.2403	21.2203	0.359072	11	1	0	C26	0.12889	18.9631	4.25	0	0	7.1099
002057	2018	1.50984	0.2456	21.2917	0.074097	12	1	0	C26	0.094782	19.1583	4.96	0	0	5.8164
002057	2019	2.81016	0.3256	21.4773	0.203911	13	1	0	C26	0.099409	19.2471	5.17	0	0	6.2559
002057	2021	1.79142	0.3796	22.3048	0.726307	15	1	1	C26	0.104562	19.8889	5.95	0.0001	1.60944	6.6627
002058	2016	10.8245	0.1381	20.1758	-0.031432	10	0	0	C40	0.024471	17.2791	5.27	0	0	6.677
002058	2017	10.8245	0.1588	20.1758	0.024219	11	0	0	C40	0.015012	17.2732	5.84	0	0	6.3516
002058	2018	8.53423	0.1313	20.1758	-0.015459	12	0	0	C40	0.024143	17.3727	3.46	0	0	7.0005
002059	2015	2.77699	0.4978	22.1243	0.047588	9	1	0	N78	0.054624	19.0923	1.3	0	0	6.4121
002059	2016	2.73738	0.5342	22.1022	-0.021869	10	1	0	N78	0.045438	19.0483	1.21	0	0	6.1619
002059	2019	1.40324	0.5873	22.5465	0.043513	13	1	0	N78	0.021946	19.7415	1.27	3.8704	1.60944	6.5332
002060	2015	1.19986	0.8201	23.4039	0.15759	9	1	0	E48	0.041865	20.0163	3.2	0.0169	0.693147	5.5769
002060	2016	1.1185	0.824	23.478	0.076873	10	1	0	E48	0.050482	20.0401	3.51	0.0501	0	6.1572
002060	2017	1.09542	0.825854	23.5863	0.114466	11	1	0	E48	0.05614	20.1273	3.45	0.0511	1.09861	5.7444
002060	2018	1.00376	0.825854	23.7314	0.156161	12	1	0	E48	0.066708	20.1526	3.03	0.0385	0	5.9365
002060	2019	1.00913	0.825854	23.9832	0.286274	13	1	0	E48	0.074433	20.2835	3.16	0.0385	0	6.5836
002060	2021	1.08043	0.825854	24.1806	0.075976	15	1	0	E48	0.091967	20.5433	3.46	0.0173	0	6.9884
002061	2018	1.21947	0.7512	24.1301	0.18016	12	1	0	E48	0.191926	21.0575	1.14	0	0.693147	3.24281
002061	2019	0.986998	0.7481	24.2437	0.120221	13	1	0	E48	0.096091	21.2422	1.32	0	0.693147	6.5001
002061	2021	0.948447	0.8029	24.6887	0.273768	15	1	0	E48	0.103291	21.5572	2.52	0	1.09861	7.1999
002062	2015	1.32917	0.8164	23.4244	0.071141	9	0	0	E48	0.078986	21.1547	2.5	19.3859	0	6.0873
002062	2016	1.34377	0.7903	23.3145	-0.104102	10	0	0	E48	0.082989	21.0215	2.37	18.4741	0	6.2493
002062	2017	1.217	0.7681	23.2895	-0.024743	11	0	0	E48	0.093685	21.0631	2.68	17.4022	0	6.8106
002062	2018	1.08024	0.7889	23.3994	0.116228	12	0	0	E48	0.065061	21.1195	2.84	16.9768	0	6.3988
002062	2019	1.03442	0.7884	23.4789	0.082771	13	0	0	E48	0.121237	21.1938	2.78	17.2758	0	6.4836
002062	2021	1.02682	0.7824	23.631	0.077327	15	0	0	E48	0.104913	21.0738	3.29	16.8404	0	6.0146
002063	2015	6.35098	0.1565	21.4342	0.062635	9	0	0	I65	0.066074	20.0531	24.7578	11.856	3.8712	6.9041
002063	2016	3.62088	0.1966	21.5681	0.143251	10	0	0	I65	0.07922	20.1198	22.17	12.0248	4.46591	6.2033
002063	2017	2.72774	0.1602	21.6375	0.071852	11	0	0	I65	0.084077	20.2698	24.7578	12.6357	5.14166	6.4857
002063	2018	1.83963	0.1305	21.7142	0.079718	12	0	0	I65	0.084579	20.3788	23.31	12.5782	5.18178	6.7565
002063	2019	3.62939	0.1114	21.7901	0.078908	13	1	0	I65	0.089922	20.5266	22.53	10.5082	5.03695	6.7771
002063	2021	3.90781	0.1381	21.9727	0.111645	15	1	0	I65	0.110869	20.652	24.7578	10.5302	4.93447	6.9831
002064	2015	2.39803	0.3772	22.4069	0.214843	9	0	0	C28	0.07824	19.0777	2.81	11.3547	0	6.354
002064	2017	1.86591	0.3887	22.4392	0.032479	11	0	0	C28	0.120174	19.3504	3.09	10.7897	0	6.8633
002064	2018	1.543	0.3599	22.5047	0.067667	12	0	0	C28	0.12365	19.5074	3.84	9.5976	1.09861	6.7381
002064	2019	2.12516	0.5426	23.555	0.163595	13	0	0	C28	0.246096	20.5281	3.85	9.5991	1.38629	6.9119
002064	2021	2.00635	0.3484	24.0967	0.483447	15	0	0	C28	0.351265	20.7993	3.62	0.3035	2.19722	7.5596
002065	2015	3.74807	0.2282	23.1353	0.407972	9	0	0	I65	0.152816	20.3749	15.71	12.7486	4.82831	7.1468
002065	2016	3.22658	0.2834	23.2432	0.113965	10	0	0	I65	0.101667	20.5749	12.51	12.7417	4.80402	6.4102
002065	2017	2.18167	0.3627	23.3733	0.138867	11	0	0	I65	0.074223	20.686	15.29	12.8603	5.00395	6.1628
002065	2018	1.77359	0.4208	23.4962	0.130818	12	0	0	I65	0.087232	20.8053	11.96	13.1761	5.18178	6.7505
002065	2019	2.33964	0.4298	23.5467	0.051816	13	0	0	I65	0.061235	21.019	13.84	13.1668	5.18178	6.6264
002065	2021	1.65946	0.4729	23.7712	0.115854	15	0	0	I65	0.035813	21.3418	10.36	12.496	5.04343	5.5411
002066	2016	2.03731	0.7447	21.9436	-0.03482	10	1	0	C30	0.021744	19.1583	3.02	0	0	5.9752
002066	2017	1.39785	0.748	22.022	0.081502	11	1	0	C30	0.048189	19.2425	2.76	0	0	6.9603
002066	2018	1.19077	0.7365	22.028	0.006061	12	1	0	C30	0.074801	19.4098	3.16	0	0	7.292
002066	2019	1.20616	0.7313	22.0631	0.035729	13	1	0	C30	0.094358	19.4875	3.52	0	0	6.8361
002066	2021	1.35585	0.696	22.0788	0.037449	15	1	0	C30	0.113535	19.6938	3.86	0	1.09861	6.7184
002067	2015	2.18198	0.4736	22.4669	-0.015825	9	0	0	C22	0.00415198	18.9176	2.63	16.2896	1.09861	6.8084
002067	2016	1.69439	0.4102	22.4621	-0.004867	10	0	0	C22	0.099034	18.9879	2.57	16.2896	2.07944	6.8461
002067	2017	1.42351	0.3683	22.5636	0.106907	11	0	0	C22	0.188786	19.0389	2.65	16.7309	2.3979	7.1887
002067	2018	0.928302	0.3168	22.5762	0.01268	12	0	0	C22	0.085825	19.0722	3.47	16.5137	2.19722	6.9356
002067	2019	0.855764	0.2001	22.4567	-0.112644	13	0	0	C22	0.045759	19.1859	3.35	16.5137	1.94591	6.3232
002067	2021	0.900268	0.2928	22.7952	0.088943	15	0	0	C22	0.088885	19.4629	3.8	15.3275	2.63906	6.7097
002068	2015	1.50503	0.6701	22.5725	-0.063606	9	1	0	C26	0.011206	19.4658	6.57	0.0227	0	6.5259
002068	2016	1.46845	0.6452	22.5445	-0.027397	10	1	0	C26	0.047711	19.5044	6.33	0.0202	0	6.0793
002068	2017	1.49581	0.5521	22.7336	0.20811	11	1	0	C26	0.178373	19.5186	4.17	0.0118	0.693147	6.9002
002068	2018	1.10588	0.5055	22.6897	-0.04292	12	1	0	C26	0.116824	19.6873	4.55	0.009	1.79176	6.7117
002068	2021	1.62757	0.5216	22.6837	0.024528	15	1	0	C26	0.140433	19.7952	5.16	0.3553	1.94591	6.7546
002073	2015	2.16292	0.4467	22.8103	0.021749	9	0	0	C35	0.049502	19.9728	6.28	19.5261	0	6.8683
002073	2019	0.990542	0.4451	22.8044	-0.066089	13	0	0	C35	0.012729	19.6569	5.42	0.0078	1.79176	6.2299
002073	2021	1.25702	0.5656	23.109	0.329725	15	0	1	C35	0.027367	20.015	4.05	0.3432	1.79176	6.6952
002074	2015	5.31242	0.5469	22.6274	1.54803	9	0	1	C38	0.28278	19.1586	4.93	14.7459	0.693147	6.9373
002074	2016	3.27026	0.6123	23.0471	0.521569	10	0	1	C38	0.295014	19.7978	6.93	13.5393	1.09861	6.8223
002074	2017	1.99707	0.5172	23.5622	0.673753	11	0	1	C38	0.137563	20.0055	6.91	13.6295	1.09861	6.7164
002074	2018	1.22294	0.5847	23.7479	0.204137	12	0	1	C38	0.069227	20.2195	9.62	12.1397	0.693147	4.6416
002074	2019	1.29727	0.6402	23.9489	0.222638	13	0	1	C38	0.005491	20.5082	11.86	13.5482	0.693147	3.24281
002074	2021	2.51196	0.5558	24.4986	0.566877	15	0	1	C38	0.005053	20.6581	11.27	6.276	1.38629	5.8863
002075	2018	1.88441	0.3464	23.1675	0.193245	12	0	0	C31	0.331782	19.9412	3.47	0.0001	2.07944	6.3957
002075	2019	1.54137	0.3472	23.1667	-0.000735	13	0	0	C31	0.127615	19.9769	3.97	0.0001	2.07944	6.682
002075	2021	1.21023	0.3745	23.4573	0.16721	15	0	0	C31	0.238664	20.2935	6.63	0	1.38629	6.0998
002077	2016	1.93915	0.4405	22.6583	0.314822	10	1	0	C39	0.006934	18.1471	0.93	9.1332	1.38629	6.8204
002077	2017	1.65261	0.4677	22.7129	0.056092	11	1	0	C39	0.007018	18.5547	1.83	9.1315	2.56495	6.5659
002078	2015	1.34931	0.625	23.7048	0.210185	9	0	1	C22	0.114249	20.0266	4.08	0.4135	1.09861	7.7896
002078	2016	1.42584	0.587	23.7287	0.024158	10	0	1	C22	0.147227	20.1874	3.09	0.3008	1.60944	7.3197
002078	2017	1.50794	0.5846	23.9835	0.290286	11	0	1	C22	0.234828	20.3566	2.52	0.6028	0.693147	7.8865
002078	2018	1.07281	0.5723	24.1084	0.133053	12	0	1	C22	0.191212	20.5153	2.28	0.6176	1.60944	8.0454
002078	2019	1.33451	0.5448	24.1982	0.093894	13	0	1	C22	0.160827	20.7221	2.32	0.6178	1.38629	7.2762
002078	2021	1.28218	0.5598	24.4783	0.191576	15	0	1	C22	0.16927	21.0009	1.68	0.9532	0	7.2594
002079	2015	5.46402	0.1323	21.1218	0.004243	9	0	1	C39	0.014498	18.9741	6.33	0.3559	2.63906	6.6884
002079	2016	3.94024	0.1388	21.2863	0.178849	10	0	1	C39	0.094204	18.9493	3.82	0.3559	2.77259	6.7163
002079	2017	3.60755	0.179	21.4069	0.128118	11	0	1	C39	0.094994	19.1655	3.07	0.2867	2.3979	6.2926
002079	2018	1.80405	0.1492	21.4432	0.037033	12	0	1	C39	0.078366	19.2133	4.4	0.323	2.63906	6.2191
002079	2019	3.99875	0.1574	21.5314	0.092207	13	0	0	C39	0.075618	19.1904	4.09	0.2342	2.83321	6.8417
002079	2021	3.79783	0.2052	21.8337	0.276835	15	0	0	C39	0.102015	19.4341	4.18	0.1674	2.48491	6.2706
002080	2015	1.94537	0.614	22.8024	-0.00717	9	1	0	C30	0.115481	20.3838	5.5	0	0.693147	7.1126
002080	2016	1.28431	0.5974	23.7474	0.100351	10	1	0	C30	0.058389	20.9574	5.09	0	0.693147	5.7757
002080	2017	1.54075	0.5934	23.8341	0.090526	11	1	0	C30	0.093112	21.1562	4.82	0	0	6.767
002080	2018	0.97608	0.5417	23.9031	0.071417	12	1	0	C30	0.098459	21.2905	4.45	0	0	5.9311
002080	2019	1.27411	0.5636	24.1003	0.216277	13	1	0	C30	0.120071	21.3958	4.95	0	0	7.5205
002080	2021	2.10237	0.5851	24.351	0.087251	15	1	0	C30	0.234931	21.6034	5.3	0	0	7.0411
002081	2015	1.97447	0.6474	23.9343	0.142672	9	0	0	E50	0.199807	21.418	3.12	3.0404	4.77068	6.5317
002081	2016	1.58668	0.6219	24.0125	0.08134	10	0	0	E50	0.17954	21.4053	3.09	1.5849	5.18178	7.1069
002081	2017	2.0199	0.5831	24.062	0.050773	11	0	0	E50	0.176014	21.5832	2.93	0.6462	3.52636	7.2705
002081	2018	1.23437	0.5915	24.2289	0.18163	12	0	0	E50	0.171287	21.8051	2.86	0.6462	3.3322	7.2021
002081	2019	1.20789	0.6099	24.3989	0.185262	13	0	0	E50	0.155881	21.9195	2.85	0.6753	4.33073	6.6747
002082	2016	2.95203	0.1579	21.2291	0.025446	10	0	1	C27	0.053496	18.3685	0.47	4.0835	0	6.4385
002082	2017	1.81968	0.2365	21.4652	0.266299	11	0	1	C27	0.066939	18.3974	0.35	0	0	7.0102
002082	2018	1.01153	0.3942	21.769	0.354922	12	0	1	C27	0.075254	19.3577	0.69	0	0	6.1649
002082	2019	1.08875	0.497	22.0584	0.335669	13	0	1	C27	0.114887	19.458	0.76	0	0	7.5351
002082	2021	2.4638	0.3721	22.1983	-0.168637	15	0	1	C27	0.057528	19.2715	4.28	11.4972	0.693147	5.5018
002083	2015	1.55753	0.6095	22.7596	-0.01408	9	0	0	C17	0.108463	20.5317	2.59	7.6539	1.09861	6.8857
002083	2016	1.45326	0.5522	22.6868	-0.070167	10	0	0	C17	0.123179	20.5742	2.55	6.2385	0.693147	7.0444
002083	2017	1.36939	0.5508	22.726	0.039949	11	0	0	C17	0.12703	20.7342	2.48	6.0277	0	7.2214
002083	2018	1.12547	0.596	22.8579	0.140984	12	0	0	C17	0.120407	20.7077	2.36	4.6	0	6.8758
002083	2021	1.05044	0.5093	22.7692	-0.130296	15	1	0	C17	0.0718	20.8163	5.11	0.3071	1.38629	6.2617
002084	2015	3.66798	0.3767	21.3329	0.091468	9	0	0	C33	0.047298	19.6933	3.44	0.4383	4.06044	6.8987
002084	2016	2.95658	0.3317	21.3486	0.015757	10	0	0	C33	0.07265	19.6822	4.45	0.4383	4.20469	6.5963
002084	2017	1.65902	0.3133	21.6162	0.306853	11	0	0	C33	0.066191	19.9244	4.02	0.395	4.11087	6.3414
002084	2018	1.10681	0.4209	21.7782	0.175913	12	0	0	C33	0.025031	19.9785	4.17	0.4345	4.17439	6.2508
002084	2019	1.51971	0.4323	21.8293	0.0524	13	0	0	C33	0.079783	19.9514	3.97	0.6334	3.93183	7.1584
002084	2021	1.285	0.5616	22.2539	0.154928	15	0	0	C33	0.021517	20.3798	3.31	0.791	3.98898	3.24281
002085	2015	3.78224	0.4676	22.9033	0.217494	9	0	0	C36	0.22322	20.7613	2.84	4.4596	0.693147	6.8806
002085	2016	4.25723	0.3803	22.952	0.050003	10	0	0	C36	0.206843	20.9053	2.58	4.4596	1.94591	6.1826
002085	2017	4.24521	0.3498	23.0308	0.081886	11	0	0	C36	0.162715	20.9512	2.71	4.4596	0	6.3584
002085	2018	1.75482	0.4893	23.318	0.332741	12	0	0	C36	0.150031	21.0032	3.44	4.4596	0	6.8381
002085	2021	1.29001	0.5575	23.5199	0.026048	15	0	0	C36	0.072058	21.3789	3.68	0	0.693147	5.5398
002087	2015	1.38593	0.6745	22.5506	0.112431	9	1	0	C17	0.059429	19.5793	3.26	0.0328	0	6.8149
002087	2016	1.34869	0.6281	22.7945	0.276249	10	1	0	C17	0.083403	19.8037	3.57	0.189	0	6.7298
002087	2017	1.1622	0.6409	22.9335	0.149194	11	1	0	C17	0.094155	19.781	3.13	0.189	0	7.1539
002087	2018	0.887528	0.5921	23.0016	0.070463	12	1	0	C17	0.107188	19.9224	3.02	0.189	0	7.1621
002087	2019	0.864269	0.5591	22.9803	-0.021075	13	1	0	C17	0.068833	19.8309	3.23	0.197	0	6.5417
002087	2021	0.871328	0.593	23.081	0.037572	15	1	0	C17	0.010621	19.9003	3.07	0.197	1.09861	5.9905
002088	2015	2.17586	0.2374	21.4659	0.065051	9	0	0	C30	0.036295	18.902	3.52	15.3475	0	5.8612
002088	2016	2.35424	0.2047	21.4733	0.007445	10	0	0	C30	0.063698	18.9801	3.63	15.346	0	7.1134
002088	2017	2.09322	0.2319	21.6152	0.152473	11	0	0	C30	0.120152	19.1802	3.67	14.2346	0	6.9472
002088	2018	1.36826	0.2766	21.7559	0.150994	12	0	0	C30	0.157291	19.4009	3.07	14.6312	0	6.0828
002088	2019	1.53788	0.2853	21.8495	0.098218	13	0	0	C30	0.160665	19.6232	3.81	14.6416	0	6.8337
002088	2021	3.75531	0.3106	22.064	0.156572	15	0	0	C30	0.213152	19.7053	4.29	14.485	1.94591	6.98
002090	2015	3.92686	0.5415	21.695	0.60206	9	0	0	C38	0.138219	19.0065	8.6	9.6162	4.26268	6.8821
002090	2016	2.11661	0.6446	22.063	0.444945	10	0	0	C38	0.111392	19.1745	7.25	3.527	3.80666	6.8725
002090	2017	2.01918	0.6778	22.1023	0.040021	11	0	0	C38	0.10987	19.2509	6.8	3.5426	3.97029	6.4331
002090	2018	1.68808	0.6536	22.0762	-0.025772	12	0	0	C38	0.06874	19.3064	9.42	3.5426	4.04305	6.0022
002090	2019	1.79522	0.6336	22.0295	-0.045569	13	0	0	C38	0.069472	19.4046	9.27	1.6055	3.78419	7.1872
002090	2021	2.00842	0.4784	21.6404	-0.168637	15	0	0	C38	0.1169	19.3969	10.05	1.5038	3.52636	6.4085
002091	2015	3.05416	0.4998	22.0436	0.303401	9	1	0	F51	0.143376	19.9142	0.32	3.8	0.693147	6.8183
002091	2016	1.56981	0.6365	23.3767	0.098101	10	1	0	F51	0.220141	21.093	0.14	1.5254	2.48491	8.0124
002091	2017	1.27102	0.5185	23.6555	0.321538	11	1	0	F51	0.160594	21.3742	0.16	4.2314	1.79176	7.4097
002091	2018	0.937652	0.5306	23.7965	0.151402	12	1	0	F51	0.173897	21.5823	0.14	4.1969	1.60944	7.4738
002091	2019	0.980616	0.524	23.8812	0.088447	13	1	0	F51	0.135521	21.6725	0.18	4.3939	2.30259	7.2364
002091	2021	1.23508	0.6142	24.2664	0.335109	15	1	0	F51	0.140936	21.5817	0.31	3.2479	1.79176	7.6638
002092	2015	1.00727	0.6769	24.3349	0.167547	9	1	0	C26	0.0169	20.8309	0.83	0.0243	0	5.9682
002092	2016	1.19907	0.6425	24.5663	0.242088	10	1	0	C26	0.134739	21.23	1.11	0.0155	1.94591	7.3618
002092	2017	1.16938	0.6558	24.7419	0.191975	11	1	0	C26	0.136928	21.5365	0.72	0.0064	1.09861	6.7269
002092	2018	0.921275	0.6632	24.7945	0.053941	12	1	0	C26	0.131698	21.67	1.53	0.0064	1.60944	7.5809
002092	2019	0.881619	0.6392	24.8195	0.025311	13	1	0	C26	0.009238	21.5689	0.62	0.0064	1.38629	7.0045
002092	2021	0.90842	0.5722	25.0148	0.119208	15	1	0	C26	0.113943	21.8269	1.17	0.0035	1.60944	6.8222
002093	2015	5.04631	0.5261	21.7697	0.18111	9	0	0	I65	0.029432	18.6534	11.11	1.869	4.60517	6.9084
002093	2016	2.76737	0.3761	22.2432	0.60569	10	0	0	I65	0.037454	18.8015	5.19	1.7403	4.48864	6.7744
002093	2017	2.4005	0.3576	22.2666	0.004427	11	0	1	I65	0.053755	18.8091	3.87	0.9401	5.18178	6.595
002093	2018	1.92583	0.3	22.2312	-0.034764	12	0	0	I65	0.033937	18.6837	5.75	0.9401	5.17615	6.4875
002093	2019	2.09837	0.2417	22.1989	-0.031854	13	0	0	I65	0.032635	18.5556	8.25	0.6424	5.18178	6.852
002093	2021	1.75501	0.1715	22.1567	0.032257	15	0	0	I65	0.029131	18.7279	7.97	0.1117	5.18178	6.7275
002094	2015	5.80907	0.5808	21.3745	0.562465	9	0	0	C26	0.157447	18.548	1.25	0.0311	0.693147	6.532
002094	2016	4.25678	0.333	21.7825	0.503817	10	0	0	C26	0.146184	18.879	0.74	0.0265	1.60944	6.8036
002094	2017	1.8666	0.3849	22.2623	0.61574	11	0	0	C26	0.185711	19.4269	0.57	0.0255	2.94444	6.3863
002094	2018	0.999719	0.4297	22.501	0.269581	12	0	0	C26	0.049694	19.8866	0.67	0.0855	3.04452	6.3485
002094	2019	0.986346	0.3889	22.4372	-0.061875	13	0	0	C26	0.014327	19.693	0.65	0.0857	3.09104	6.5483
002095	2015	10.8245	0.1416	20.1988	0.004387	9	0	1	I64	0.035587	18.0483	11.61	0.6146	3.52636	6.6238
002095	2016	8.62059	0.111	20.8965	1.00917	10	0	1	I64	0.015351	17.9948	5.49	0.5896	3.68888	6.3428
002095	2017	6.98139	0.177	20.9816	0.088819	11	0	1	I64	0.01947	18.0999	4.94	0.5708	3.68888	6.6884
002095	2018	3.59368	0.2715	21.1268	0.156281	12	0	1	I64	0.034947	18.1227	3.51	0.5708	3.49651	6.9929
002095	2019	3.81488	0.2855	21.1904	0.065643	13	0	1	I64	0.036823	18.0148	4.9	0.5478	3.04452	6.8499
002095	2021	2.85619	0.281	21.204	-0.011043	15	0	1	I64	0.019498	18.0106	3.56	0.5337	3.21888	5.6375
002096	2015	2.96503	0.3533	22.031	0.193565	9	1	0	C26	0.055976	19.8813	3	0.1562	0	6.5261
002096	2016	1.73372	0.5302	22.2179	0.205543	10	1	0	C26	0.017686	19.869	3.01	0.1562	0.693147	6.6049
002096	2017	1.25686	0.4725	22.0832	-0.126056	11	1	1	C26	0.012329	19.8759	2.6	0.1562	0	6.3366
002096	2018	0.97683	0.4545	22.0382	-0.043924	12	1	0	C26	0.01145	19.8552	2.52	0	1.94591	5.7949
002096	2019	1.09474	0.4401	22.028	-0.010206	13	1	0	C26	0.013592	19.96	2.54	0	2.07944	6.6471
002096	2021	1.76545	0.5149	22.0828	-0.037519	15	1	0	C26	0.027784	20.0615	4.05	0.2891	2.30259	6.5447
002097	2016	1.35528	0.6907	23.043	0.609783	10	0	0	C35	0.033805	19.2708	2.72	26.7151	1.09861	5.9976
002097	2017	1.25926	0.6121	23.2319	0.20794	11	0	0	C35	0.052669	19.8456	2.46	24.9335	0.693147	6.5776
002097	2018	1.06469	0.6545	23.3826	0.161274	12	0	0	C35	0.094791	20.0608	2.83	24.9335	1.09861	6.5469
002097	2019	1.08584	0.6785	23.4771	0.099077	13	1	0	C35	0.103623	20.3372	3.15	18.3568	1.38629	5.999
002097	2021	1.24894	0.7027	23.6806	0.108771	15	1	0	C35	0.057687	20.8493	3.55	10.4513	2.99573	6.5596
002098	2015	4.04228	0.2948	21.1132	0.072336	9	0	0	C41	0.083272	19.4808	2.36	0	0	6.3697
002098	2016	4.95076	0.2271	21.103	-0.010117	10	0	0	C41	0.10914	19.5202	2.84	0	0	6.7182
002098	2019	1.86711	0.6474	21.4391	-0.04697	13	0	0	C41	0.045448	19.8008	3.17	0	3.21888	4.3343
002098	2021	1.66441	0.5131	21.472	-0.043438	15	0	0	C41	0.127234	19.9687	3.14	0	2.70805	5.1339
002099	2015	4.01143	0.2604	22.2983	0.159167	9	0	0	C27	0.150929	19.3101	4.76	1.3503	0.693147	7.0502
002099	2016	2.30195	0.3092	22.6556	0.429505	10	0	0	C27	0.053832	19.376	4.58	1.1534	0	5.445
002099	2017	1.56662	0.3114	22.7337	0.081286	11	0	0	C27	0.069077	19.4235	4.63	1.1543	0	6.5049
002099	2018	1.27383	0.2338	22.6742	-0.057795	12	0	0	C27	0.114883	19.4518	4.09	1.1757	0	5.8161
002099	2019	1.85973	0.1516	22.6324	-0.040961	13	0	0	C27	0.138692	19.5576	4.17	0.8661	0	6.7944
002099	2021	1.90083	0.2377	22.8052	0.117207	15	0	0	C27	0.015689	19.6805	6.63	0.5301	0	5.9426
002100	2015	2.92009	0.3732	22.0597	-0.001597	9	1	0	C13	0.107167	19.5653	1.45	0	1.09861	6.4898
002100	2016	2.3221	0.3978	22.2253	0.18016	10	1	0	C13	0.153212	19.5699	1.74	0	0.693147	6.6784
002100	2017	1.81179	0.4798	22.4936	0.307746	11	1	0	C13	0.140214	19.7411	1.48	0	1.38629	6.9409
002100	2018	1.0902	0.6147	22.8644	0.448827	12	1	0	C13	0.095061	19.741	1.67	0	0	6.9915
002100	2019	1.75799	0.537	23.1351	0.310942	13	1	0	C13	0.140317	19.8238	1.25	0	0.693147	6.731
002101	2015	2.76335	0.4726	21.7391	0.081885	9	1	0	C36	0.091726	19.4436	4.12	0.0052	0	6.7866
002101	2016	1.95043	0.4278	22.0549	0.371412	10	1	0	C36	0.092523	19.722	4.27	0.0052	0	6.6533
002101	2017	1.37286	0.4186	22.7895	1.08473	11	1	0	C36	0.101903	20.2655	3.63	0.1472	0	6.9117
002101	2018	0.931143	0.4237	22.862	0.075164	12	1	0	C36	0.087017	20.6178	4.52	0.1598	1.09861	6.5644
002101	2019	0.878979	0.4085	22.8126	-0.048246	13	1	0	C36	0.01763	20.6471	4.21	0.1599	0.693147	6.2526
002101	2021	1.14995	0.3331	22.7549	-0.056988	15	1	0	C36	0.069423	20.7661	4.69	0.0104	1.60944	6.5589
002103	2016	3.37736	0.3469	21.6854	0.217779	9	0	0	L72	0.070416	19.0147	1.2	19.8917	3.3673	7.183
002103	2019	1.86327	0.4617	21.3691	-0.074688	12	0	0	L72	0.011767	19.1982	0.76	38.5437	3.17805	6.8295
002104	2015	9.09595	0.1837	21.376	0.213018	8	0	0	C39	0.269489	19.2357	8.16	0.7998	3.29584	7.1884
002104	2016	4.31851	0.1819	21.4333	0.058989	9	0	1	C39	0.094535	19.2696	11.58	20.3691	3.98898	4.0948
002104	2017	2.99569	0.1399	21.5056	0.034294	10	0	1	C39	0.091133	19.0097	8.9	20.3468	4.27667	6.5199
002104	2018	1.97301	0.119	21.5344	0.029242	11	0	1	C39	0.076424	19.0382	7.21	20.3746	4.59512	7.0127
002104	2019	2.41046	0.1415	21.5776	0.044079	12	0	1	C39	0.043517	19.1789	8.27	20.772	4.14313	6.3798
002105	2016	4.43271	0.6182	21.0548	0.06073	9	0	0	C37	0.027902	19.6772	3.4	0	0	6.5542
002105	2017	2.26155	0.6066	21.0976	0.04378	10	0	0	C37	0.077915	19.77	2.7	0	1.09861	6.8802
002105	2019	1.96154	0.6372	21.219	-0.00908	12	0	0	C37	0.040913	19.7522	2.46	0.0111	0	6.6786
002105	2021	2.19942	0.5866	21.5485	0.243961	14	0	0	C37	0.351265	19.9651	2.96	0.0097	0	6.1346
002106	2016	1.90709	0.2	22.2595	0.085457	9	1	0	C39	0.061774	19.4063	3.09	0.4097	1.09861	6.9735
002106	2017	1.7246	0.1881	22.2648	0.005301	10	1	0	C39	0.039577	19.7188	3.38	0.3509	0.693147	6.6485
002106	2018	1.08948	0.2067	22.3012	0.037071	11	1	0	C39	0.059586	19.8147	3.99	0.3523	1.94591	6.0473
002106	2019	1.49849	0.2382	22.3959	0.099307	12	1	0	C39	0.071663	19.7747	4.15	0.3083	2.3979	6.7983
002106	2021	1.52709	0.2834	22.6	0.053867	14	1	0	C39	0.10822	20.242	4.1	0.3095	2.48491	6.7656
002107	2015	10.8245	0.181	20.3201	-0.168637	8	0	0	C27	0.121525	18.0827	5.22	4.3769	0	6.7682
002107	2016	8.62931	0.1885	20.3746	0.055967	9	0	0	C27	0.109749	18.2134	5.32	4.251	0	6.7392
002107	2017	5.53834	0.2334	20.5672	0.212391	10	0	0	C27	0.131548	18.304	4.36	4.2607	0	7.0933
002107	2018	2.83095	0.2457	20.6425	0.078176	11	0	0	C27	0.059185	18.4287	5.23	3.2284	0	6.707
002107	2019	3.29094	0.231	20.7313	0.092855	12	0	0	C27	0.132217	18.6268	6.07	3.2071	0.693147	7.1171
002107	2021	3.8784	0.1997	20.8726	-0.152546	14	0	0	C27	0.17466	18.865	5.04	2.8969	1.60944	5.8925
002108	2015	4.75133	0.2643	21.6134	-0.033197	8	0	0	C29	0.126004	18.8786	0.42	0	0	7.0145
002108	2016	3.83554	0.2366	22.0129	0.491035	9	0	0	C29	0.213219	19.0998	0.78	0	1.09861	7.3952
002108	2017	3.39654	0.1604	22.0658	0.054349	10	0	0	C29	0.18208	19.319	0.71	0	1.38629	6.4328
002108	2018	1.55134	0.3196	22.3015	0.265823	11	0	0	C29	0.089902	19.2982	1.15	0	1.38629	7.3425
002108	2019	1.45889	0.2931	22.2826	-0.018791	12	0	0	C29	0.047594	19.2416	1.39	0	1.60944	6.0387
002108	2021	2.31827	0.307	22.4304	0.114843	14	0	0	C29	0.097524	19.378	1.48	0	1.60944	6.8066
002109	2018	1.02915	0.1704	22.1856	0.046889	11	1	0	C26	0.068831	18.5014	0.63	0	0	3.24281
002109	2019	0.960545	0.1087	22.1531	-0.031942	12	1	0	C26	0.040017	18.6278	3.07	0	0	5.7646
002109	2021	1.39459	0.0756	22.298	0.119551	14	1	0	C26	0.128473	18.9708	3.33	0	0	6.7032
002110	2016	1.86151	0.4197	23.255	0.765186	9	1	0	C31	0.207118	20.5799	3.8	0	2.3979	7.6701
002110	2017	1.98752	0.3009	23.4802	0.252546	10	1	0	C31	0.351265	20.9606	3.63	0	2.30259	7.0905
002110	2018	1.08831	0.3475	24.0632	0.277553	11	1	0	C31	0.351265	21.3037	2.26	0	2.94444	7.9823
002110	2019	1.13945	0.3686	24.1167	0.05497	12	1	0	C31	0.198102	21.3568	2.08	0	2.63906	7.4676
002110	2021	0.855859	0.4933	24.5514	0.061803	14	1	0	C31	0.182658	21.7231	2.21	0	2.63906	6.8957
002111	2015	3.66939	0.3871	21.9289	0.332461	8	0	0	C35	0.107931	18.7298	5.47	16.1021	0.693147	6.4646
002111	2016	2.29684	0.3315	22.1482	0.245213	9	0	0	C35	0.075757	18.9485	5.49	15.1228	1.38629	6.9188
002111	2017	1.63339	0.4048	22.2246	0.079418	10	0	0	C35	0.043215	19.1642	5.43	15.1228	1.38629	6.0532
002111	2018	1.19605	0.3836	22.2444	0.019953	11	0	0	C35	0.085571	19.2599	5.25	14.5063	1.79176	6.8932
002111	2019	1.624	0.3841	22.2953	0.052196	12	0	0	C35	0.114896	19.3892	4.52	14.5063	1.38629	6.8691
002111	2021	1.63162	0.3947	22.3891	-0.070414	14	0	0	C35	0.015607	19.6406	6.6	0.8922	2.3979	6.7585
002112	2016	3.72633	0.5891	20.9302	-0.142174	9	1	0	C38	0.01062	17.8332	4.49	12.5315	0.693147	6.4882
002112	2018	1.95367	0.6165	20.7258	-0.142056	11	1	0	C38	0.016483	17.7915	3.06	1.8499	1.09861	6.863
002112	2019	1.96018	0.6344	20.7626	0.037409	12	1	0	C38	0.026184	17.8207	3.47	1.8499	0	7.1414
002112	2021	1.96529	0.6689	20.954	0.13051	14	1	0	C38	0.045585	18.074	3.16	1.8499	0.693147	6.2612
002114	2015	3.54001	0.5375	21.3049	0.145891	8	1	1	C32	0.021012	18.4724	0.18	0.0205	0	5.5001
002114	2016	3.70358	0.52	21.361	0.057669	9	1	0	C32	0.094053	18.6744	0.22	0.0087	0	6.1643
002114	2017	2.66174	0.2315	21.58	0.24477	10	1	0	C32	0.040253	18.7647	0.15	0.0073	1.38629	5.7521
002114	2019	1.37786	0.2984	21.5261	0.017229	12	1	0	C32	0.015311	19.0082	0.23	0.0018	0	3.24281
002114	2021	1.48307	0.3622	21.582	-0.000691	14	1	1	C32	0.018051	19.142	0.24	0.0018	0	5.5633
002115	2015	3.683	0.531	21.4497	0.016289	8	0	0	L72	0.019878	19.081	10.73	21.9582	3.29584	7.1593
002115	2016	2.30125	0.6213	21.6823	0.2618	9	0	0	L72	0.025683	18.8095	8.29	21.7036	3.3673	6.744
002115	2017	1.65235	0.5632	22.1902	0.66174	10	0	0	L72	0.031706	18.8535	7.59	17.7335	3.71357	6.8844
002115	2018	1.65569	0.4623	22.2446	0.05594	11	0	0	L72	0.104924	19.0966	3.39	27.9499	3.4012	7.1002
002115	2019	1.81885	0.4383	22.2561	0.011604	12	0	0	L72	0.068152	19.1784	2.27	27.6506	3.52636	6.7686
002116	2015	2.74284	0.6876	21.9832	0.088138	8	1	0	E48	0.229527	20.7108	3.38	0.5842	0	6.9405
002116	2016	2.16541	0.6958	22.058	0.077702	9	1	0	E48	0.119	20.5793	3.15	0.6091	0	5.9971
002116	2017	1.82895	0.6647	22.0923	0.034833	10	1	0	E48	0.162249	20.7152	3.86	0.6093	0	6.5332
002116	2018	1.33189	0.667	22.1825	0.094492	11	1	0	E48	0.154269	20.8925	3.15	0.3524	1.79176	6.6272
002116	2019	1.43473	0.6767	22.1826	6.2e-05	12	1	0	E48	0.041512	20.9807	3.49	0.4068	0	6.6933
002116	2021	1.30375	0.6918	22.3069	0.077863	14	1	0	E48	0.11075	21.0426	3.37	0.2072	1.38629	6.6334
002117	2015	8.51774	0.2655	21.4307	0.112355	8	0	0	C23	0.162653	18.8365	5.92	0.0428	1.94591	7.148
002117	2016	5.21116	0.2792	21.5158	0.088858	9	0	0	C23	0.154215	19.1414	6.73	0.0428	1.94591	7.0337
002118	2015	2.59926	0.5968	22.3323	0.233364	8	0	1	C27	0.019564	18.0523	5.52	0.0716	0	6.2768
002118	2016	1.82559	0.4355	22.6154	0.327269	9	0	1	C27	0.056486	18.3881	6.02	0.0574	0.693147	6.5605
002118	2017	1.61929	0.5346	22.907	0.338517	10	0	1	C27	0.094304	18.6575	2.39	0.0467	0.693147	6.943
002118	2018	1.12841	0.5654	23.0177	0.11709	11	0	0	C27	0.041216	18.7289	3.44	0.0285	0	6.1371
002118	2019	1.3326	0.5828	23.0896	0.074546	12	0	0	C27	0.01604	18.5308	4.7	0.0084	0	5.8842
002120	2015	4.71594	0.314	20.6399	0.132569	8	0	0	G60	0.123704	19.18	3.47	45.9591	0	6.8584
002120	2016	8.05486	0.4404	22.6268	0.810596	9	0	0	G60	0.351265	20.4708	0.43	6.8138	2.89037	7.3623
002120	2017	6.36963	0.4411	22.9639	0.400966	10	0	1	G60	0.351265	20.6044	0.47	4.8606	4.39445	6.5321
002120	2018	3.23191	0.3617	23.6181	0.923593	11	0	1	G60	0.30988	20.7196	0.44	4.4934	4.91265	7.7777
002120	2019	3.69379	0.3984	23.8366	0.24422	12	0	1	G60	0.209206	20.7711	0.51	4.494	5.1358	7.0935
002120	2021	2.2076	0.559	24.3075	0.221155	14	0	1	G60	0.098612	21.0697	0.76	3.8653	5.18178	7.0873
002121	2015	2.1303	0.7638	23.0567	1.20606	8	0	1	C40	0.103298	19.4866	8.07	43.9357	3.78419	6.5209
002121	2016	1.63178	0.7715	23.2266	0.185271	9	0	1	C40	0.105997	19.7855	7.99	45.8494	3.71357	6.073
002121	2017	1.50047	0.6818	23.4573	0.259373	10	0	1	C40	0.10289	20.0455	6.89	49.062	3.91202	5.7813
002123	2015	3.34925	0.3384	22.7166	1.08781	8	0	1	I65	0.03185	18.8362	5.7	23.9088	3.55535	6.8986
002123	2016	2.11731	0.2622	22.6644	-0.050874	9	0	0	I65	0.050904	19.1802	4	24.4004	3.55535	6.563
002123	2017	1.59127	0.2721	22.6343	-0.029645	10	0	1	I65	0.049383	19.0945	4.4	21.9135	4.2485	5.8317
002123	2018	1.18124	0.3118	22.6175	-0.01663	11	0	1	I65	0.019106	19.2638	4.96	23.978	3.66356	5.8459
002124	2015	4.42623	0.4279	21.3999	0.043903	8	0	0	A03	0.12329	19.1014	2.54	51.8831	1.38629	6.2856
002124	2016	3.52943	0.428	21.6356	0.265739	9	0	1	A03	0.292357	19.1543	2.69	30.3402	0	6.3283
002124	2017	1.76168	0.314	22.2146	0.784335	10	0	0	A03	0.115955	19.6151	2.71	25.5776	2.56495	6.7983
002124	2019	2.54692	0.6153	22.7427	0.209611	12	0	0	A03	0.037775	19.9657	1.65	24.749	2.07944	7.0472
002125	2015	2.03281	0.597	21.691	0.438437	8	1	1	C26	0.015978	18.5097	3.08	0.3831	0	6.1732
002125	2016	2.80147	0.5012	21.5019	-0.168637	9	1	1	C26	0.023969	18.6483	3.15	0.287	0	6.6497
002125	2017	1.93598	0.5546	21.6621	0.173679	10	1	0	C26	0.046343	18.6833	3.08	0.2755	1.09861	7.0365
002125	2018	1.3582	0.6323	21.8788	0.242045	11	1	0	C26	0.065007	19.138	2.36	0.2616	1.09861	6.5799
002125	2019	1.45368	0.6591	21.9958	0.124119	12	1	0	C26	0.058969	19.1326	4.03	0.2616	1.09861	6.8704
002125	2021	2.14353	0.5428	22.2235	0.223256	14	1	1	C26	0.132672	19.1389	3.67	0	1.09861	6.542
002126	2015	2.1317	0.4368	22.0905	0.116621	8	0	0	C36	0.110667	19.6772	3.33	8.5836	0	6.4909
002126	2016	1.92356	0.4661	22.2907	0.221541	9	0	0	C36	0.113287	19.8638	3.43	8.4088	1.79176	6.6549
002126	2017	1.62325	0.4477	22.6221	0.392971	10	0	0	C36	0.109875	20.1435	3.51	5.78	1.60944	6.6745
002126	2018	1.23708	0.4787	22.7849	0.176804	11	0	0	C36	0.102329	20.2925	3.7	5.7323	1.38629	5.7685
002126	2019	1.2759	0.5152	22.8544	0.07193	12	0	0	C36	0.085424	20.4921	3.99	5.7974	1.60944	6.3718
002126	2021	1.42331	0.5935	23.2072	0.216373	14	0	0	C36	0.057272	20.748	4.17	5.0178	1.38629	6.1856
002127	2015	6.18823	0.1001	21.0401	1.58924	8	0	0	L72	0.223477	17.2987	2.88	0	4.21951	6.899
002127	2016	8.86348	0.2357	21.4395	0.490976	9	0	1	L72	0.216502	18.2329	3.37	26.779	4.14313	6.4303
002127	2017	5.42344	0.2017	22.0637	0.866587	10	0	1	L72	0.23215	17.922	2.99	28.731	4.62497	6.1558
002127	2018	4.2305	0.1726	22.2382	0.190739	11	0	1	L72	0.260416	18.3902	1.13	28.7695	4.65396	7.1381
002127	2019	4.9972	0.1141	22.4252	0.205653	12	0	1	L72	0.279755	18.8046	1.11	26.5054	4.74493	6.8505
002127	2021	3.18726	0.1197	22.432	-0.15132	14	0	1	L72	0.089742	19.1346	0.92	24.997	4.65396	6.1163
002128	2021	1.13408	0.3758	24.3512	0.091796	14	1	0	B06	0.216493	21.6841	0.06	0	0	5.8219
002129	2015	2.04356	0.5109	23.7717	0.488631	8	1	0	C38	0.02498	19.755	7.52	0	0.693147	6.7315
002129	2017	1.56064	0.5808	24.1575	0.348434	10	1	0	C38	0.049947	20.2688	5.17	0	1.94591	6.8545
002129	2018	1.10335	0.6317	24.4774	0.37704	11	1	1	C38	0.054941	20.6618	5.64	0	1.38629	7.2161
002129	2019	1.25131	0.5817	24.6175	0.150389	12	1	1	C38	0.069543	20.7338	6.92	0.0011	1.60944	6.7985
002129	2021	2.1959	0.4656	25.0797	0.327994	14	1	0	C38	0.12717	21.4164	6.27	0.0682	2.30259	7.6203
002130	2015	4.08865	0.5355	22.0242	0.381516	8	0	0	C39	0.351265	19.6124	4.54	32.4995	1.60944	7.0927
002130	2016	2.1555	0.5059	22.4023	0.459452	9	0	0	C39	0.048706	19.7092	5.24	24.7421	1.09861	6.6152
002130	2017	1.71989	0.5529	22.5527	0.162277	10	0	0	C39	0.061528	19.9388	4.13	27.7808	1.94591	6.3463
002130	2018	1.19999	0.5639	22.5838	0.031636	11	0	0	C39	0.012176	20.1906	5.27	27.7911	1.94591	5.824
002130	2019	1.48277	0.5172	22.586	0.002132	12	0	0	C39	0.076289	20.3847	5.52	1.2797	1.60944	7.3056
002130	2021	1.80631	0.4669	22.7723	0.126161	14	0	0	C39	0.152136	20.5767	6.14	1.2127	2.3979	6.6222
002131	2015	3.81477	0.3108	22.8515	0.999336	8	0	1	I64	0.060956	19.8086	1.81	31.1454	4.51086	7.2583
002131	2016	2.61467	0.3373	23.1439	0.339602	9	0	1	I64	0.087624	20.018	1.79	29.7097	4.43082	6.0991
002131	2017	1.51489	0.4258	23.3144	0.18587	10	0	1	I64	0.057674	20.2965	1.35	29.9479	4.54329	5.6326
002131	2019	1.87885	0.3894	23.3127	-0.060107	12	0	1	I64	0.040883	20.4401	1.14	18.3929	4.54329	7.1576
002132	2015	2.2434	0.3381	21.7578	-0.168637	8	0	0	C33	0.026594	18.6845	3.23	42.7833	0	5.0867
002132	2016	2.26341	0.3309	22.177	0.520773	9	0	0	C33	0.045771	18.7924	3.12	0.4267	0.693147	6.485
002132	2017	1.58205	0.5189	22.586	0.505275	10	0	0	C33	0.025089	18.8925	3.31	0.4267	0	6.0824
002132	2019	1.2471	0.4329	22.2918	-0.125531	12	0	0	C33	0.03057	19.1337	3.03	0.4266	0.693147	7.4469
002132	2021	1.68317	0.4989	22.7016	0.394945	14	0	0	C33	0.043403	19.2867	3.05	0.2244	0.693147	6.7761
002134	2019	4.29552	0.3268	20.1814	-0.006432	12	1	0	C39	0.032914	18.4298	3.28	0.0005	0	3.3665
002134	2021	3.51091	0.4593	20.4849	0.324079	14	1	0	C39	0.06571	18.7194	3.16	0.0005	1.60944	6.9252
002135	2015	1.87945	0.7327	22.9231	0.190233	8	0	0	C33	0.017404	19.7137	2.47	12.0776	0	6.4847
002135	2016	1.43724	0.7138	22.8749	-0.047078	9	0	0	C33	0.02213	19.7611	2.72	12.0776	1.60944	6.1034
002135	2017	1.35006	0.6115	23.0343	0.172779	10	0	0	C33	0.032935	19.8479	4.38	9.7823	0	6.6394
002135	2018	1.10501	0.6082	23.058	0.02399	11	0	0	C33	0.045513	19.9951	4.57	9.7823	2.30259	6.1077
002135	2019	1.10755	0.6149	23.1607	0.108154	12	0	0	C33	0.062717	20.0941	4.47	9.7823	2.30259	7.0547
002135	2021	1.31844	0.6212	23.5653	0.25645	14	0	0	C33	0.087309	20.4251	3.57	9.2357	2.83321	6.3494
002136	2016	4.30873	0.4644	20.6915	0.018799	9	1	0	C26	0.091495	17.9007	3.23	0.9139	0	6.424
002136	2017	3.397	0.3049	20.7134	0.022163	10	1	0	C26	0.280848	17.9724	3.51	0.4442	0	7.0782
002136	2018	2.1455	0.2237	20.6334	-0.076877	11	1	0	C26	0.061228	18.1132	3.24	0.6267	0	4.0023
002136	2019	2.01362	0.2004	20.6232	-0.010156	12	0	0	C26	0.048612	18.0518	3.33	0.6267	0	4.9524
002136	2021	2.81993	0.2818	21.0435	0.352036	14	0	0	C26	0.227172	18.396	3.25	0.4675	0.693147	7.1732
002137	2015	9.12629	0.3163	21.0107	1.00784	8	0	0	C39	0.026962	17.8522	1.65	53.3548	3.21888	6.8662
002137	2016	3.97134	0.1414	21.3671	0.42812	9	0	0	C39	0.119984	18.5152	1.25	51.2069	4.89784	7.0226
002137	2017	2.07654	0.1774	21.4805	0.12008	10	0	0	C39	0.045127	18.6487	1.92	50.9374	4.59512	6.5706
002137	2019	2.49477	0.1895	21.3241	0.076447	12	0	0	C39	0.065719	18.843	4.38	45.7252	4.31749	6.3325
002138	2015	3.53852	0.2565	21.8987	0.178211	8	0	0	C39	0.115612	19.3033	5.4	1.5678	1.09861	7.1757
002138	2017	2.98996	0.1505	22.2853	0.179891	10	0	0	C39	0.102453	19.7611	5.44	16.1048	2.30259	6.3365
002138	2018	2.31382	0.168	22.3791	0.098365	11	0	0	C39	0.114878	19.8924	5.65	17.6107	2.30259	6.8398
002138	2019	3.2392	0.2848	22.5645	0.203738	12	0	0	C39	0.091522	20.0885	7.3	15.7858	3.13549	6.6047
002138	2021	3.55981	0.3995	22.9996	0.295072	14	0	0	C39	0.157414	20.5775	7.52	13.3719	2.83321	6.397
002139	2015	4.42021	0.4031	21.2111	0.655891	8	0	1	C38	0.103602	19.3783	6.31	29.9416	2.94444	6.8335
002139	2016	2.52648	0.322	21.7222	0.667128	9	0	1	C38	0.109119	19.5622	7.47	25.8309	3.09104	6.5723
002139	2017	2.85984	0.3536	21.8892	0.181847	10	0	1	C38	0.114793	19.9119	7.72	28.8048	3.04452	6.8715
002139	2018	1.44766	0.4291	22.0898	0.222091	11	0	1	C38	0.097113	20.2217	7.37	28.8258	3.04452	5.7618
002139	2019	1.60152	0.4886	22.3504	0.297758	12	0	1	C38	0.137812	20.355	8.16	25.8283	3.3322	6.9667
002139	2021	2.91278	0.4674	22.9858	0.418072	14	0	1	C38	0.132564	20.9974	7.21	20.8442	3.52636	7.2935
002140	2015	2.30755	0.6534	22.4713	-0.168637	8	1	0	E48	0.093992	19.5555	3.91	1.8478	0.693147	6.7537
002140	2016	1.68027	0.6488	22.489	0.017888	9	1	0	E48	0.041208	19.4454	5.3	1.8478	0	6.3798
002140	2018	1.07362	0.6405	22.5036	-0.037297	11	1	0	E48	0.072539	19.5498	3.23	1.2855	1.09861	6.947
002140	2019	1.22581	0.6628	22.6214	0.125084	12	1	0	E48	0.081982	19.6454	3.59	0.7638	0	6.79
002140	2021	1.52517	0.7178	23.018	0.219661	14	1	0	E48	0.102155	19.921	3.3	0.2383	0.693147	3.24281
002141	2015	10.5691	0.4104	20.1758	-0.074001	8	0	0	C38	0.019887	17.9708	2.45	0	0	6.2225
002141	2016	7.87346	0.0949	21.1048	1.58848	9	0	0	C38	0.005593	18.0305	2.16	0	0	6.5617
002141	2017	5.70299	0.1324	21.2002	0.100123	10	0	0	C38	0.00415198	18.2384	2.59	0	0.693147	6.1051
002141	2018	2.92372	0.2551	21.3336	0.142684	11	0	0	C38	0.00415198	18.3265	3.44	0.0004	0	6.1259
002141	2019	2.408	0.2095	21.362	0.028818	12	0	1	C38	0.00444	18.4384	3.96	0	0	6.3104
002141	2021	5.66178	0.391	21.0561	0.195092	14	0	0	C38	0.04936	18.6998	5.06	0	0	5.4344
002144	2015	2.60722	0.1767	21.4514	-0.0548	8	0	0	C17	0.072848	17.8136	4.29	32.1211	0	6.8504
002144	2016	2.11945	0.1735	21.4434	-0.007987	9	0	1	C17	0.059025	17.8399	3.76	27.3147	0	6.3572
002144	2017	1.38923	0.1666	21.4291	-0.014233	10	0	1	C17	0.056001	17.9287	3.59	27.3147	0	6.628
002144	2018	1.0332	0.1418	21.3877	-0.040521	11	0	1	C17	0.055581	17.9366	3.92	27.9538	0	6.7365
002144	2019	1.02064	0.1119	21.3876	-0.000115	12	0	1	C17	0.047479	17.8794	4.84	27.9538	0	6.0213
002144	2021	0.965415	0.1071	21.4586	0.071072	14	0	0	C17	0.035868	17.9526	5.83	29.3147	0	6.6641
002145	2016	2.37865	0.5094	22.3769	0.090824	9	0	0	C26	0.034174	19.0341	2.18	37.1214	0	6.5739
002145	2017	2.14723	0.4742	22.4636	0.090537	10	0	0	C26	0.13975	19.0679	2.85	37.1315	0	6.3586
002145	2018	1.34949	0.4128	22.4226	-0.040162	11	0	0	C26	0.129829	18.9553	2.68	0.0085	0	5.7258
002145	2019	1.64054	0.4283	22.4701	0.04866	12	0	0	C26	0.132773	19.1278	2.41	0.0094	0	7.0519
002145	2021	2.68889	0.378	23.1382	0.368671	14	0	0	C26	0.190308	19.4246	2.77	0.0007	0	6.7885
002147	2016	2.13154	0.5187	23.4552	0.610432	9	0	0	K70	0.310607	18.4342	0.16	9.1421	0.693147	6.8069
002147	2017	1.93393	0.4946	23.5226	0.069762	10	0	0	K70	0.199911	19.0026	0.66	9.1415	0	5.308
002148	2016	4.07893	0.0906	20.9243	0.100391	9	0	1	I65	0.074397	18.1375	7.55	28.7993	4.55388	6.6136
002148	2017	3.88854	0.1006	21.0296	0.111032	10	0	1	I65	0.111351	18.2835	6.77	28.7741	4.30407	6.9782
002148	2018	2.73749	0.079	20.9649	-0.062718	11	0	1	I65	0.032957	18.1103	15.98	28.8267	4.55388	5.9261
002149	2016	2.2129	0.42	21.9256	0.160823	9	1	0	C32	0.028065	19.077	8.21	0	0.693147	6.4742
002149	2017	1.57327	0.4277	21.9955	0.072416	10	1	0	C32	0.04604	19.1803	5.11	0.0118	0	6.869
002149	2018	1.03705	0.4537	22.0771	0.085085	11	1	0	C32	0.049523	19.273	4.88	0.0329	0.693147	6.5565
002149	2019	1.26066	0.5186	22.2107	0.142924	12	1	0	C32	0.05505	19.4	4.73	0.0329	0	6.7753
002149	2021	2.04539	0.4769	22.475	0.031384	14	1	0	C32	0.058936	19.6665	5.03	0.0287	0	6.8098
002150	2015	3.8031	0.2946	20.6226	0.011975	8	0	1	C33	0.114544	18.5494	1.38	0	0	6.4353
002150	2016	3.52395	0.2154	21.0394	0.517113	9	0	1	C33	0.124608	18.6943	1.45	0	0.693147	6.7644
002150	2017	1.89944	0.1964	21.091	0.052949	10	0	1	C33	0.073064	18.8213	1.13	0	0.693147	6.5784
002150	2018	1.27005	0.1888	21.176	0.088682	11	0	1	C33	0.116341	18.9812	0.55	0.5346	0	7.2011
002150	2019	1.61269	0.1742	21.2511	0.078038	12	0	1	C33	0.13317	19.0121	0.49	0.5346	0	7.1314
002150	2021	1.28917	0.198	21.4452	0.121605	14	0	1	C33	0.112114	19.253	0.41	0.5114	1.09861	7.0121
002151	2015	4.30764	0.2658	22.0561	1.00291	8	0	0	C39	0.023027	19.0545	6.24	47.2648	1.94591	6.1137
002151	2017	2.77051	0.3124	22.6232	0.187003	10	0	1	C39	0.025331	19.8998	8.57	36.8254	3.3322	6.7577
002151	2018	2.00361	0.351	22.6027	-0.020344	11	0	1	C39	0.029715	20.7575	7.85	33.0516	3.17805	6.8274
002151	2021	3.14711	0.3485	22.695	0.011465	14	0	0	C39	0.041636	20.7925	11.12	26.196	3.97029	6.2092
002152	2015	3.9902	0.3814	22.7645	0.158913	8	1	0	C34	0.201882	20.7323	8.39	4.9941	3.3673	7.0908
002152	2016	2.06109	0.255	23.2004	0.54627	9	1	1	C34	0.130808	21.0277	8.22	2.1144	3.3673	6.4951
002152	2017	1.67658	0.2527	23.2642	0.065902	10	1	0	C34	0.105045	21.2875	8.42	0.88	4.41884	6.7345
002152	2018	1.30628	0.2925	23.3215	0.059017	11	1	0	C34	0.082554	21.4473	8.31	0.7353	5.18178	6.8137
002152	2019	1.93315	0.3014	23.3756	0.055579	12	1	0	C34	0.090971	21.5716	11.13	0.7413	5.18178	6.9204
002152	2021	2.03029	0.2953	23.5584	0.084259	14	1	0	C34	0.085289	21.6409	11.4	0.0671	5.18178	6.6188
002153	2015	10.2914	0.1158	22.3866	1.13316	8	0	1	I65	0.113328	19.4504	4.84	54.7686	3.46574	6.4352
002153	2016	4.44542	0.1534	22.5245	0.147905	9	0	1	I65	0.082868	19.9367	5.82	55.3558	3.52636	6.7581
002153	2017	4.39444	0.2043	22.6384	0.120558	10	0	1	I65	0.080726	20.1152	9.71	55.3558	3.58352	6.4046
002153	2018	2.83849	0.1306	23.0484	0.50692	11	0	1	I65	0.075934	20.3878	14.13	55.3498	3.61092	6.7936
002153	2019	3.97	0.1454	23.1127	0.066342	12	0	1	I65	0.05108	20.7628	15.22	55.2423	3.80666	6.4891
002154	2015	2.35029	0.383	22.2348	0.042467	8	0	0	C18	0.036213	20.1023	1.77	11.5782	2.63906	5.4642
002154	2017	1.43921	0.4063	22.1716	0.022691	10	0	1	C18	0.012355	20.294	1.4	14.619	1.94591	6.9976
002154	2018	1.24326	0.3347	22.1574	-0.014133	11	0	1	C18	0.019151	20.4597	1.72	14.4643	1.94591	6.7479
002154	2019	1.23293	0.3454	22.2088	0.052769	12	0	1	C18	0.071876	20.5172	1.87	11.7881	1.60944	7.122
002154	2021	1.30379	0.3026	22.5344	0.259097	14	0	1	C18	0.126355	20.6079	1.7	10.8122	1.94591	6.967
002155	2015	2.17534	0.404	22.4715	-0.00915	8	1	0	B09	0.005459	20.2262	3.12	0.0132	0	6.8028
002155	2016	2.44836	0.3275	22.5935	0.129678	9	1	0	B09	0.031587	20.1473	3.28	0.0124	0	5.7857
002155	2017	2.01992	0.3267	22.6528	0.061143	10	1	0	B09	0.065168	20.2262	2.13	0.0124	0	6.3691
002155	2018	1.65496	0.2849	22.653	0.000161	11	1	0	B09	0.054222	20.3756	1.92	0.0124	0	4.5608
002155	2019	1.65449	0.2597	22.6401	-0.012745	12	1	0	B09	0.031258	20.413	1.67	0.0124	0	5.9562
002155	2021	1.93844	0.2457	22.7189	0.059778	14	1	0	B09	0.067793	20.5105	1.48	0.0135	0	6.5285
002156	2015	2.61892	0.4256	22.5969	0.646487	8	0	0	C39	0.048265	19.8324	11.48	0.0188	1.09861	6.2123
002156	2016	1.43977	0.4518	23.1395	0.720397	9	0	0	C39	0.047906	20.2851	6.89	0.0275	1.60944	6.9701
002156	2017	1.54336	0.4848	23.2203	0.084198	10	0	0	C39	0.031799	20.6455	5.98	0.0275	2.56495	6.4003
[truncated: 11,748 more rows]
